# Supplementary material for: A medical records and data capture and management system for Lassa fever in Sierra Leone: Approach, implementation, and challenges
Source: PLoS One. 2019 Mar 28;14(3):e0214284. doi: 10.1371/journal.pone.0214284 (PMC6438490; doi:10.1371/journal.pone.0214284)
Supplement: S1 Table — The columns (left to right) correspond to the patient observation number, year of presentation to KGH or local peripheral health unit, time period of initial blood draw, hospital admission status, survival outcome at hospital discharge, and Lassa fever serostatus. (XLS) [file pone.0214284.s001.xls]

## Sheet: Sheet1
Observation	Year	TimePeriod	District	AdmitStatus	Outcome	Serostatus
1	2013	Pre	Kenema	Yes	Discharged	Ag-/IgM+
2	2016	Post		No	Unknown	Ag+/IgM+-
3	2011	Pre	Kenema	No	Unknown	Ag-/IgM+
4	2009	Pre		No	Unknown	Ag-/IgM-
5	2010	Pre	Kailahun	Yes	Discharged	Ag-/IgM-
6	2008	Pre		No	Unknown	Ag-/IgM-
7	2015	Post		No	Unknown	Ag-/IgM+
8	2009	Pre		Yes	Discharged	Ag-/IgM+
9	2010	Pre	Kenema	Yes	Discharged	Ag+/IgM+-
10	2012	Pre	Kailahun	Yes	Unknown	Ag-/IgM-
11	2014	Post		No	Unknown	Ag-/IgM-
12	2010	Pre	Kenema	Yes	Discharged	Ag+/IgM+-
13	2014	Post		No	Unknown	Ag-/IgM-
14	2014	Post		No	Unknown	Ag-/IgM-
15	2011	Pre		No	Died	Ag-/IgM-
16	2014	Post		No	Unknown	Ag-/IgM-
17	2011	Pre	Kenema	No	Unknown	Ag-/IgM-
18	2008	Pre		Yes	Discharged	Ag-/IgM+
19	2008	Pre		No	Unknown	Ag-/IgM-
20	2015	Post		No	Unknown	Ag-/IgM+
21	2010	Pre	Kenema	No	Unknown	Ag-/IgM-
22	2008	Pre		Yes	Discharged	Ag+/IgM+-
23	2014	Post		No	Unknown	Ag-/IgM-
24	2011	Pre	Kenema	No	Unknown	Ag-/IgM+
25	2009	Pre		No	Unknown	Ag-/IgM-
26	2010	Pre	Kenema	Yes	Discharged	Ag-/IgM-
27	2010	Pre	Kenema	No	Unknown	Ag-/IgM-
28	2010	Pre	Kenema	No	Unknown	Ag-/IgM-
29	2016	Post		No	Unknown	Ag-/IgM-
30	2012	Pre	Kenema	Yes	Died	Ag+/IgM+-
31	2013	Pre	Kenema	No	Unknown	Ag-/IgM-
32	2010	Pre	Kenema	No	Unknown	Ag-/IgM-
33	2011	Pre	Western Area	Yes	Unknown	Ag-/IgM-
34	2008	Pre		No	Unknown	Ag-/IgM-
35	2014	Pre	Kenema	Yes	Discharged	Ag+/IgM+-
36	2010	Pre	Kailahun	No	Unknown	Ag-/IgM-
37	2010	Pre	Kenema	No	Died	Ag-/IgM-
38	2010	Pre	Kenema	Yes	Discharged	Ag-/IgM-
39	2010	Pre	Kenema	No	Unknown	Ag-/IgM-
40	2012	Pre	Kenema	No	Unknown	Ag-/IgM-
41	2008	Pre		No	Unknown	Ag+/IgM+-
42	2011	Pre		No	Unknown	Ag-/IgM-
43	2012	Pre		Yes	Unknown	Ag-/IgM-
44	2011	Pre		No	Unknown	Ag-/IgM+
45	2012	Pre		No	Unknown	Ag+/IgM+-
46	2011	Pre	Bo	No	Unknown	Ag-/IgM-
47	2011	Pre		No	Unknown	Ag-/IgM-
48	2011	Pre	Kenema	No	Unknown	Ag-/IgM-
49	2012	Pre		No	Unknown	Ag-/IgM+
50	2011	Pre	Bombali	No	Unknown	Ag-/IgM+
51	2015	Post		No	Unknown	Ag-/IgM-
52	2016	Post	Kenema	Yes	Unknown	Ag-/IgM-
53	2011	Pre	Kenema	No	Unknown	Ag-/IgM-
54	2010	Pre	Kenema	No	Unknown	Ag-/IgM-
55	2012	Pre	Kenema	No	Unknown	Ag-/IgM-
56	2011	Pre		No	Unknown	Ag-/IgM-
57	2010	Pre	Kenema	No	Unknown	Ag-/IgM-
58	2010	Pre	Kenema	Yes	Discharged	Ag-/IgM-
59	2014	Post	Kailahun	No	Died	Ag-/IgM+
60	2010	Pre	Kenema	No	Unknown	Ag-/IgM-
61	2012	Pre		No	Unknown	Ag-/IgM-
62	2011	Pre	Kenema	Yes	Died	Ag+/IgM+-
63	2010	Pre	Bombali	No	Unknown	Ag-/IgM-
64	2013	Pre		No	Unknown	Ag-/IgM-
65	2016	Post		Yes	Unknown	Ag-/IgM-
66	2011	Pre	Kenema	Yes	Discharged	Ag+/IgM+-
67	2014	Post		No	Unknown	Ag-/IgM-
68	2011	Pre	Kenema	No	Unknown	Ag-/IgM+
69	2016	Post		No	Unknown	Ag-/IgM-
70	2016	Post		No	Unknown	Ag-/IgM-
71	2013	Pre		No	Unknown	Ag-/IgM-
72	2008	Pre		No	Unknown	Ag+/IgM+-
73	2009	Pre		No	Unknown	Ag-/IgM-
74	2012	Pre		No	Unknown	Ag-/IgM-
75	2016	Post		No	Unknown	Ag-/IgM-
76	2014	Pre	Kenema	Yes	Unknown	Ag-/IgM+
77	2012	Pre		No	Unknown	Ag-/IgM+
78	2013	Pre	Bo	Yes	Discharged	Ag-/IgM+
79	2014	Post		No	Unknown	Ag-/IgM-
80	2010	Pre	Kenema	No	Discharged	Ag-/IgM-
81	2011	Pre	Bo	Yes	Died	Ag+/IgM+-
82	2011	Pre	Kenema	No	Unknown	Ag-/IgM+
83	2010	Pre	Kenema	No	Unknown	Ag-/IgM-
84	2015	Post		No	Unknown	Ag-/IgM-
85	2009	Pre		No	Unknown	Ag-/IgM-
86	2009	Pre		No	Unknown	Ag+/IgM+-
87	2015	Post		No	Unknown	Ag-/IgM-
88	2013	Pre		No	Unknown	Ag-/IgM-
89	2011	Pre	Kenema	Yes	Discharged	Ag+/IgM+-
90	2009	Pre		Yes	Discharged	Ag+/IgM+-
91	2012	Pre	Bo	No	Unknown	Ag-/IgM+
92	2008	Pre		No	Unknown	Ag-/IgM-
93	2014	Pre		No	Unknown	Ag-/IgM-
94	2012	Pre		No	Unknown	Ag-/IgM-
95	2011	Pre	Kenema	No	Unknown	Ag+/IgM+-
96	2011	Pre		No	Unknown	Ag-/IgM-
97	2009	Pre		Yes	Discharged	Ag-/IgM-
98	2011	Pre	Kenema	No	Unknown	Ag-/IgM-
99	2011	Pre		No	Unknown	Ag+/IgM+-
100	2010	Pre	Kenema	Yes	Unknown	Ag-/IgM-
101	2011	Pre		No	Unknown	Ag-/IgM-
102	2013	Pre	Kailahun	Yes	Discharged	Ag-/IgM+
103	2013	Pre	Kenema	No	Unknown	Ag-/IgM-
104	2015	Post		No	Unknown	Ag-/IgM-
105	2013	Pre	Kenema	No	Discharged	Ag-/IgM+
106	2015	Post		No	Unknown	Ag-/IgM-
107	2013	Pre		Yes	Died	Ag+/IgM+-
108	2008	Pre		No	Unknown	Ag-/IgM-
109	2013	Pre	Kenema	No	Discharged	Ag-/IgM-
110	2014	Post		No	Unknown	Ag-/IgM-
111	2011	Pre	Bo	No	Unknown	Ag-/IgM-
112	2014	Post		No	Unknown	Ag-/IgM+
113	2014	Pre		No	Unknown	Ag-/IgM-
114	2009	Pre		Yes	Died	Ag+/IgM+-
115	2014	Post		No	Unknown	Ag-/IgM-
116	2011	Pre	Kenema	No	Unknown	Ag+/IgM+-
117	2011	Pre	Kenema	No	Unknown	Ag+/IgM+-
118	2011	Pre	Kailahun	Yes	Discharged	Ag-/IgM+
119	2008	Pre		No	Unknown	Ag-/IgM-
120	2011	Pre	Bo	No	Died	Ag+/IgM+-
121	2011	Pre	Western Area	Yes	Discharged	Ag-/IgM-
122	2014	Pre	Bombali	Yes	Discharged	Ag-/IgM-
123	2009	Pre		No	Unknown	Ag-/IgM-
124	2012	Pre		No	Died	Ag-/IgM-
125	2016	Post		No	Unknown	Ag+/IgM+-
126	2012	Pre		No	Unknown	Ag-/IgM-
127	2014	Post		No	Unknown	Ag-/IgM-
128	2009	Pre		Yes	Died	Ag+/IgM+-
129	2011	Pre	Bo	No	Unknown	Ag-/IgM-
130	2014	Pre	Kenema	No	Discharged	Ag-/IgM+
131	2011	Pre	Tonkolili	No	Unknown	Ag-/IgM-
132	2014	Pre	Kenema	Yes	Died	Ag+/IgM+-
133	2014	Post		No	Unknown	Ag-/IgM-
134	2014	Post		No	Unknown	Ag-/IgM-
135	2012	Pre		No	Unknown	Ag-/IgM-
136	2016	Post		No	Unknown	Ag-/IgM-
137	2012	Pre	Kenema	No	Discharged	Ag-/IgM+
138	2012	Pre	Kenema	No	Unknown	Ag-/IgM-
139	2011	Pre	Western Area	Yes	Died	Ag-/IgM-
140	2010	Pre	Kenema	No	Unknown	Ag-/IgM-
141	2013	Pre		No	Unknown	Ag-/IgM-
142	2011	Pre	Bo	No	Unknown	Ag-/IgM-
143	2011	Pre		No	Died	Ag-/IgM-
144	2009	Pre		No	Unknown	Ag-/IgM-
145	2009	Pre		No	Unknown	Ag-/IgM-
146	2012	Pre		No	Unknown	Ag-/IgM-
147	2012	Pre		No	Unknown	Ag-/IgM+
148	2011	Pre	Kenema	No	Unknown	Ag-/IgM-
149	2011	Pre	Bo	Yes	Discharged	Ag-/IgM-
150	2010	Pre	Kenema	No	Died	Ag+/IgM+-
151	2012	Pre	Kenema	Yes	Discharged	Ag+/IgM+-
152	2011	Pre	Kenema	No	Unknown	Ag-/IgM-
153	2010	Pre	Kenema	No	Unknown	Ag-/IgM-
154	2014	Post		No	Unknown	Ag-/IgM-
155	2013	Pre	Kailahun	No	Unknown	Ag-/IgM-
156	2012	Pre	Bo	No	Discharged	Ag-/IgM+
157	2013	Pre		No	Unknown	Ag-/IgM-
158	2009	Pre		No	Unknown	Ag-/IgM-
159	2012	Pre	Kenema	No	Unknown	Ag-/IgM-
160	2010	Pre	Bo	Yes	Discharged	Ag-/IgM+
161	2009	Pre		Yes	Discharged	Ag-/IgM-
162	2015	Post		No	Unknown	Ag-/IgM-
163	2010	Pre	Kenema	No	Unknown	Ag-/IgM-
164	2013	Pre	Kenema	No	Discharged	Ag-/IgM-
165	2011	Pre		No	Unknown	Ag-/IgM-
166	2010	Pre	Kenema	Yes	Discharged	Ag-/IgM-
167	2009	Pre		No	Unknown	Ag-/IgM+
168	2015	Post		No	Unknown	Ag-/IgM+
169	2009	Pre		No	Unknown	Ag-/IgM-
170	2012	Pre		No	Unknown	Ag-/IgM-
171	2014	Post		No	Unknown	Ag-/IgM-
172	2013	Pre		No	Unknown	Ag-/IgM-
173	2011	Pre		No	Unknown	Ag-/IgM-
174	2016	Post		No	Unknown	Ag-/IgM-
175	2011	Pre	Kenema	No	Unknown	Ag-/IgM-
176	2015	Post		No	Unknown	Ag-/IgM-
177	2014	Pre		No	Unknown	Ag-/IgM-
178	2011	Pre		No	Unknown	Ag-/IgM+
179	2011	Pre	Kenema	Yes	Discharged	Ag-/IgM+
180	2009	Pre		No	Unknown	Ag-/IgM-
181	2015	Post		No	Unknown	Ag-/IgM+
182	2009	Pre		Yes	Discharged	Ag-/IgM-
183	2012	Pre		No	Discharged	Ag-/IgM-
184	2016	Post		Yes	Died	Ag+/IgM+-
185	2014	Post		No	Unknown	Ag-/IgM-
186	2010	Pre	Kenema	Yes	Discharged	Ag+/IgM+-
187	2016	Post		No	Unknown	Ag-/IgM-
188	2010	Pre	Kenema	Yes	Discharged	Ag-/IgM+
189	2012	Pre	Pujehun	No	Unknown	Ag+/IgM+-
190	2010	Pre	Kenema	Yes	Discharged	Ag-/IgM-
191	2014	Post		No	Unknown	Ag-/IgM-
192	2008	Pre		Yes	Discharged	Ag-/IgM-
193	2008	Pre		No	Unknown	Ag-/IgM-
194	2011	Pre		No	Unknown	Ag-/IgM-
195	2011	Pre	Kenema	No	Unknown	Ag-/IgM+
196	2013	Pre	Kenema	No	Unknown	Ag-/IgM+
197	2013	Pre	Kenema	No	Unknown	Ag-/IgM-
198	2013	Pre	Kailahun	No	Unknown	Ag-/IgM-
199	2011	Pre	Bo	No	Unknown	Ag-/IgM-
200	2013	Pre	Kenema	No	Unknown	Ag-/IgM+
201	2011	Pre	Kenema	No	Unknown	Ag-/IgM-
202	2010	Pre	Bo	No	Died	Ag-/IgM-
203	2011	Pre	Kenema	No	Unknown	Ag-/IgM-
204	2012	Pre		No	Unknown	Ag-/IgM+
205	2015	Post		No	Unknown	Ag-/IgM-
206	2016	Post		No	Unknown	Ag-/IgM-
207	2016	Post		Yes	Unknown	Ag-/IgM-
208	2012	Pre	Kenema	No	Unknown	Ag-/IgM-
209	2015	Post	Kenema	Yes	Died	Ag+/IgM+-
210	2013	Pre	Kenema	No	Unknown	Ag-/IgM-
211	2010	Pre	Kenema	Yes	Discharged	Ag-/IgM+
212	2015	Post		No	Unknown	Ag-/IgM-
213	2010	Pre	Kenema	Yes	Unknown	Ag-/IgM-
214	2014	Post		No	Unknown	Ag-/IgM+
215	2012	Pre	Kenema	No	Discharged	Ag-/IgM+
216	2008	Pre		No	Unknown	Ag-/IgM+
217	2011	Pre	Kenema	No	Unknown	Ag-/IgM-
218	2013	Pre		No	Unknown	Ag-/IgM+
219	2016	Post		No	Unknown	Ag-/IgM-
220	2014	Pre	Kenema	Yes	Discharged	Ag-/IgM+
221	2011	Pre		No	Unknown	Ag-/IgM-
222	2011	Pre		No	Unknown	Ag-/IgM+
223	2010	Pre		No	Unknown	Ag-/IgM-
224	2010	Pre	Kenema	Yes	Discharged	Ag-/IgM-
225	2012	Pre	Kenema	No	Unknown	Ag-/IgM+
226	2012	Pre		No	Unknown	Ag-/IgM-
227	2011	Pre	Kenema	No	Died	Ag+/IgM+-
228	2014	Post		No	Unknown	Ag-/IgM+
229	2011	Pre	Kailahun	Yes	Died	Ag-/IgM+
230	2015	Post		No	Unknown	Ag-/IgM-
231	2012	Pre		No	Unknown	Ag-/IgM-
232	2009	Pre		No	Died	Ag+/IgM+-
233	2012	Pre	Kenema	No	Unknown	Ag-/IgM-
234	2015	Post		No	Unknown	Ag-/IgM+
235	2014	Post		No	Unknown	Ag-/IgM-
236	2014	Pre	Bo	Yes	Discharged	Ag-/IgM+
237	2012	Pre	Kenema	No	Unknown	Ag-/IgM-
238	2013	Pre		No	Unknown	Ag-/IgM+
239	2013	Pre		No	Unknown	Ag-/IgM-
240	2016	Post		No	Unknown	Ag-/IgM-
241	2012	Pre	Kenema	No	Unknown	Ag-/IgM-
242	2015	Post		No	Unknown	Ag+/IgM+-
243	2013	Pre	Kenema	No	Unknown	Ag-/IgM-
244	2009	Pre		No	Unknown	Ag-/IgM-
245	2011	Pre	Kenema	No	Unknown	Ag-/IgM-
246	2014	Post		No	Unknown	Ag-/IgM-
247	2010	Pre	Kenema	No	Unknown	Ag-/IgM-
248	2013	Pre		No	Unknown	Ag+/IgM+-
249	2011	Pre	Kenema	No	Unknown	Ag-/IgM-
250	2010	Pre	Kenema	Yes	Discharged	Ag-/IgM-
251	2012	Pre	Kenema	No	Unknown	Ag-/IgM+
252	2014	Post		No	Unknown	Ag-/IgM-
253	2014	Post		No	Unknown	Ag-/IgM-
254	2012	Pre	Bo	No	Died	Ag+/IgM+-
255	2014	Pre		No	Unknown	Ag+/IgM+-
256	2011	Pre	Kenema	Yes	Unknown	Ag-/IgM-
257	2015	Post		No	Unknown	Ag-/IgM-
258	2014	Post		No	Unknown	Ag-/IgM-
259	2012	Pre	Kenema	No	Unknown	Ag-/IgM-
260	2010	Pre	Kenema	No	Unknown	Ag-/IgM+
261	2010	Pre	Kenema	No	Unknown	Ag-/IgM-
262	2014	Pre	Kenema	No	Unknown	Ag-/IgM+
263	2010	Pre	Kenema	No	Unknown	Ag-/IgM-
264	2011	Pre		No	Unknown	Ag-/IgM-
265	2016	Post		No	Unknown	Ag-/IgM-
266	2011	Pre		No	Unknown	Ag-/IgM-
267	2008	Pre		No	Unknown	Ag-/IgM-
268	2015	Post		No	Unknown	Ag-/IgM-
269	2015	Post		No	Unknown	Ag-/IgM+
270	2012	Pre	Kenema	Yes	Unknown	Ag+/IgM+-
271	2014	Post		No	Unknown	Ag-/IgM-
272	2010	Pre	Kenema	No	Unknown	Ag-/IgM-
273	2014	Post		No	Unknown	Ag-/IgM+
274	2016	Post	Kenema	Yes	Unknown	Ag-/IgM-
275	2013	Pre		No	Unknown	Ag-/IgM-
276	2011	Pre	Bo	Yes	Discharged	Ag-/IgM+
277	2010	Pre	Kenema	No	Unknown	Ag-/IgM-
278	2008	Pre		No	Unknown	Ag+/IgM+-
279	2013	Pre		No	Unknown	Ag-/IgM-
280	2012	Pre		No	Unknown	Ag-/IgM-
281	2011	Pre	Bo	No	Unknown	Ag-/IgM-
282	2008	Pre		Yes	Discharged	Ag+/IgM+-
283	2013	Pre	Kenema	No	Unknown	Ag-/IgM-
284	2011	Pre	Kenema	No	Unknown	Ag-/IgM-
285	2013	Pre		No	Unknown	Ag-/IgM-
286	2010	Pre	Kenema	No	Unknown	Ag-/IgM-
287	2016	Post		No	Unknown	Ag-/IgM-
288	2012	Pre	Kailahun	Yes	Unknown	Ag-/IgM+
289	2016	Post		No	Unknown	Ag-/IgM-
290	2012	Pre	Kenema	No	Unknown	Ag-/IgM-
291	2012	Pre	Kenema	No	Unknown	Ag-/IgM-
292	2011	Pre	Kenema	No	Unknown	Ag-/IgM-
293	2015	Post		No	Unknown	Ag-/IgM-
294	2009	Pre		No	Unknown	Ag-/IgM-
295	2009	Pre		No	Unknown	Ag+/IgM+-
296	2010	Pre	Kenema	Yes	Unknown	Ag-/IgM-
297	2010	Pre	Kenema	No	Unknown	Ag-/IgM-
298	2011	Pre	Kailahun	No	Unknown	Ag-/IgM-
299	2012	Pre	Kenema	Yes	Died	Ag-/IgM-
300	2016	Post		No	Unknown	Ag-/IgM-
301	2014	Post		No	Unknown	Ag-/IgM-
302	2010	Pre	Kailahun	No	Unknown	Ag-/IgM-
303	2014	Post		No	Unknown	Ag-/IgM-
304	2010	Pre	Kenema	No	Unknown	Ag-/IgM+
305	2014	Post		No	Unknown	Ag-/IgM-
306	2013	Pre	Bo	Yes	Discharged	Ag-/IgM-
307	2011	Pre	Kenema	No	Unknown	Ag-/IgM-
308	2014	Post		No	Unknown	Ag-/IgM-
309	2013	Pre	Kenema	No	Unknown	Ag-/IgM-
310	2012	Pre		No	Unknown	Ag-/IgM-
311	2012	Pre	Kenema	No	Unknown	Ag-/IgM-
312	2010	Pre	Kenema	No	Unknown	Ag-/IgM-
313	2012	Pre		No	Unknown	Ag+/IgM+-
314	2013	Pre	Kenema	No	Unknown	Ag-/IgM+
315	2015	Post		No	Unknown	Ag-/IgM-
316	2008	Pre		No	Unknown	Ag-/IgM-
317	2014	Post		No	Unknown	Ag-/IgM-
318	2014	Pre	Kailahun	Yes	Discharged	Ag-/IgM+
319	2011	Pre	Kenema	No	Unknown	Ag-/IgM-
320	2016	Post		No	Died	Ag-/IgM-
321	2011	Pre	Kenema	No	Unknown	Ag-/IgM-
322	2014	Post		No	Unknown	Ag-/IgM-
323	2010	Pre	Kenema	No	Unknown	Ag-/IgM-
324	2013	Pre		No	Unknown	Ag-/IgM-
325	2012	Pre		No	Unknown	Ag-/IgM+
326	2009	Pre		No	Died	Ag-/IgM-
327	2014	Post		No	Unknown	Ag+/IgM+-
328	2014	Pre		No	Unknown	Ag-/IgM+
329	2012	Pre	Kenema	No	Unknown	Ag-/IgM+
330	2011	Pre	Kenema	No	Died	Ag+/IgM+-
331	2014	Post		No	Unknown	Ag-/IgM+
332	2008	Pre		Yes	Discharged	Ag+/IgM+-
333	2011	Pre	Kenema	No	Unknown	Ag-/IgM-
334	2011	Pre		No	Unknown	Ag-/IgM-
335	2010	Pre	Kenema	No	Unknown	Ag-/IgM-
336	2014	Post		No	Unknown	Ag-/IgM-
337	2015	Post	Kenema	Yes	Died	Ag+/IgM+-
338	2013	Pre	Kenema	Yes	Discharged	Ag-/IgM+
339	2009	Pre		No	Unknown	Ag-/IgM-
340	2011	Pre	Kenema	No	Unknown	Ag-/IgM-
341	2015	Post		No	Unknown	Ag-/IgM+
342	2012	Pre	Kenema	No	Unknown	Ag-/IgM-
343	2014	Post		No	Unknown	Ag-/IgM-
344	2011	Pre	Kenema	No	Unknown	Ag-/IgM-
345	2011	Pre		No	Unknown	Ag-/IgM-
346	2013	Pre		No	Unknown	Ag-/IgM-
347	2013	Pre		No	Unknown	Ag-/IgM-
348	2012	Pre	Bo	Yes	Died	Ag-/IgM+
349	2015	Post		Yes	Died	Ag+/IgM+-
350	2010	Pre	Kenema	No	Unknown	Ag-/IgM-
351	2011	Pre		No	Unknown	Ag-/IgM-
352	2013	Pre	Kenema	Yes	Discharged	Ag+/IgM+-
353	2011	Pre	Kenema	No	Unknown	Ag-/IgM-
354	2010	Pre	Kenema	No	Unknown	Ag-/IgM-
355	2010	Pre	Kenema	No	Unknown	Ag-/IgM-
356	2010	Pre	Kenema	Yes	Discharged	Ag-/IgM-
357	2014	Post		No	Unknown	Ag-/IgM+
358	2012	Pre	Kenema	Yes	Discharged	Ag-/IgM+
359	2011	Pre	Kenema	No	Unknown	Ag-/IgM-
360	2014	Post		No	Unknown	Ag-/IgM-
361	2013	Pre		No	Unknown	Ag-/IgM+
362	2015	Post		No	Unknown	Ag-/IgM-
363	2010	Pre	Bombali	No	Unknown	Ag-/IgM-
364	2008	Pre		Yes	Discharged	Ag-/IgM+
365	2013	Pre	Moyamba	Yes	Discharged	Ag-/IgM-
366	2014	Pre	Kenema	No	Died	Ag-/IgM+
367	2016	Post		No	Unknown	Ag-/IgM-
368	2011	Pre	Kenema	No	Unknown	Ag-/IgM-
369	2013	Pre	Kenema	No	Unknown	Ag-/IgM-
370	2013	Pre	Bo	Yes	Discharged	Ag-/IgM+
371	2014	Pre	Bo	Yes	Died	Ag-/IgM-
372	2011	Pre		No	Unknown	Ag-/IgM-
373	2012	Pre	Bo	Yes	Discharged	Ag-/IgM+
374	2011	Pre	Kenema	No	Unknown	Ag-/IgM-
375	2009	Pre		No	Unknown	Ag-/IgM-
376	2014	Post		No	Unknown	Ag-/IgM-
377	2011	Pre		No	Unknown	Ag-/IgM-
378	2013	Pre		No	Unknown	Ag-/IgM-
379	2015	Post		No	Unknown	Ag-/IgM+
380	2012	Pre	Kenema	No	Unknown	Ag-/IgM-
381	2011	Pre		No	Unknown	Ag-/IgM-
382	2010	Pre	Kenema	No	Unknown	Ag-/IgM-
383	2013	Pre	Kenema	No	Unknown	Ag-/IgM+
384	2014	Pre		No	Unknown	Ag-/IgM-
385	2014	Pre		No	Unknown	Ag-/IgM+
386	2011	Pre	Kenema	No	Unknown	Ag-/IgM-
387	2013	Pre		No	Unknown	Ag-/IgM-
388	2014	Post		No	Unknown	Ag-/IgM-
389	2014	Pre	Kenema	No	Unknown	Ag-/IgM+
390	2011	Pre		No	Unknown	Ag-/IgM-
391	2012	Pre	Bo	Yes	Discharged	Ag-/IgM-
392	2016	Post		No	Unknown	Ag-/IgM-
393	2011	Pre		No	Unknown	Ag-/IgM-
394	2014	Post		No	Unknown	Ag-/IgM-
395	2014	Post		No	Unknown	Ag-/IgM-
396	2016	Post		No	Unknown	Ag+/IgM+-
397	2013	Pre	Kenema	No	Died	Ag-/IgM+
398	2010	Pre	Kailahun	No	Unknown	Ag-/IgM-
399	2009	Pre		No	Unknown	Ag-/IgM-
400	2014	Pre	Kenema	No	Unknown	Ag-/IgM-
401	2013	Pre		No	Unknown	Ag-/IgM+
402	2010	Pre	Bo	Yes	Died	Ag-/IgM-
403	2011	Pre	Kenema	No	Unknown	Ag-/IgM-
404	2010	Pre	Kenema	No	Unknown	Ag-/IgM-
405	2014	Post		No	Unknown	Ag-/IgM-
406	2013	Pre		No	Unknown	Ag-/IgM+
407	2014	Post		No	Unknown	Ag-/IgM-
408	2016	Post		Yes	Died	Ag+/IgM+-
409	2014	Post		No	Unknown	Ag-/IgM+
410	2010	Pre	Kenema	No	Unknown	Ag-/IgM-
411	2014	Post	Kailahun	No	Died	Ag-/IgM-
412	2011	Pre		No	Unknown	Ag-/IgM-
413	2013	Pre		No	Unknown	Ag-/IgM-
414	2016	Post		No	Unknown	Ag-/IgM-
415	2014	Post		No	Unknown	Ag-/IgM-
416	2012	Pre		No	Unknown	Ag-/IgM-
417	2016	Post		Yes	Unknown	Ag-/IgM-
418	2012	Pre	Kenema	No	Unknown	Ag-/IgM-
419	2015	Post		No	Unknown	Ag-/IgM+
420	2011	Pre	Kenema	Yes	Died	Ag+/IgM+-
421	2011	Pre		No	Unknown	Ag-/IgM-
422	2010	Pre	Kenema	No	Unknown	Ag-/IgM-
423	2012	Pre		No	Unknown	Ag-/IgM-
424	2009	Pre		No	Unknown	Ag-/IgM-
425	2012	Pre	Bo	No	Died	Ag+/IgM+-
426	2014	Post		No	Unknown	Ag-/IgM-
427	2011	Pre		No	Unknown	Ag-/IgM-
428	2013	Pre		No	Unknown	Ag-/IgM-
429	2012	Pre	Kenema	No	Unknown	Ag-/IgM+
430	2009	Pre		No	Unknown	Ag-/IgM-
431	2011	Pre	Kenema	No	Unknown	Ag-/IgM+
432	2015	Post		Yes	Died	Ag-/IgM-
433	2012	Pre		No	Unknown	Ag-/IgM+
434	2015	Post		No	Unknown	Ag+/IgM+-
435	2013	Pre		No	Unknown	Ag-/IgM+
436	2014	Pre	Kenema	Yes	Discharged	Ag-/IgM+
437	2008	Pre		Yes	Discharged	Ag-/IgM+
438	2012	Pre	Kailahun	Yes	Discharged	Ag-/IgM+
439	2015	Post		No	Unknown	Ag-/IgM-
440	2013	Pre	Kenema	Yes	Discharged	Ag-/IgM+
441	2012	Pre	Bo	No	Unknown	Ag-/IgM-
442	2009	Pre		No	Unknown	Ag-/IgM-
443	2014	Pre	Kenema	No	Unknown	Ag+/IgM+-
444	2010	Pre	Kenema	No	Unknown	Ag-/IgM-
445	2011	Pre		No	Unknown	Ag-/IgM-
446	2011	Pre	Kenema	No	Unknown	Ag-/IgM-
447	2014	Pre		No	Unknown	Ag-/IgM-
448	2012	Pre		No	Unknown	Ag-/IgM-
449	2014	Pre	Kenema	Yes	Discharged	Ag+/IgM+-
450	2014	Post		No	Unknown	Ag-/IgM-
451	2009	Pre		No	Unknown	Ag-/IgM-
452	2013	Pre	Kenema	No	Discharged	Ag-/IgM-
453	2010	Pre	Kenema	No	Unknown	Ag-/IgM-
454	2012	Pre		No	Unknown	Ag-/IgM+
455	2011	Pre		No	Unknown	Ag-/IgM-
456	2009	Pre		No	Unknown	Ag-/IgM-
457	2013	Pre	Kenema	No	Unknown	Ag-/IgM-
458	2012	Pre		No	Unknown	Ag-/IgM-
459	2013	Pre	Kenema	Yes	Discharged	Ag+/IgM+-
460	2013	Pre	Kenema	No	Discharged	Ag-/IgM-
461	2014	Post		No	Unknown	Ag-/IgM-
462	2012	Pre	Kenema	Yes	Died	Ag+/IgM+-
463	2012	Pre	Kenema	No	Unknown	Ag-/IgM-
464	2011	Pre	Kenema	No	Unknown	Ag-/IgM-
465	2013	Pre		No	Unknown	Ag-/IgM+
466	2012	Pre		No	Unknown	Ag-/IgM-
467	2013	Pre	Kenema	Yes	Discharged	Ag+/IgM+-
468	2008	Pre		No	Unknown	Ag-/IgM-
469	2010	Pre	Kenema	No	Died	Ag+/IgM+-
470	2011	Pre		No	Unknown	Ag-/IgM-
471	2014	Post		No	Unknown	Ag-/IgM-
472	2010	Pre	Kenema	No	Unknown	Ag-/IgM-
473	2014	Pre	Bonthe	Yes	Discharged	Ag-/IgM-
474	2014	Post		No	Unknown	Ag+/IgM+-
475	2012	Pre	Kenema	No	Unknown	Ag-/IgM+
476	2010	Pre	Kenema	No	Unknown	Ag-/IgM-
477	2016	Post		No	Unknown	Ag-/IgM-
478	2014	Post		No	Unknown	Ag-/IgM+
479	2012	Pre	Kenema	Yes	Unknown	Ag-/IgM+
480	2016	Post	Kailahun	Yes	Died	Ag+/IgM+-
481	2008	Pre		No	Unknown	Ag-/IgM-
482	2012	Pre	Kenema	No	Unknown	Ag-/IgM-
483	2011	Pre	Kenema	No	Unknown	Ag-/IgM-
484	2012	Pre	Kenema	No	Unknown	Ag-/IgM-
485	2016	Post		No	Unknown	Ag-/IgM-
486	2016	Post	Kenema	Yes	Discharged	Ag-/IgM+
487	2011	Pre	Kenema	No	Unknown	Ag-/IgM-
488	2014	Post		No	Unknown	Ag-/IgM-
489	2011	Pre	Kenema	No	Unknown	Ag-/IgM-
490	2013	Pre		No	Unknown	Ag-/IgM-
491	2011	Pre	Kailahun	Yes	Discharged	Ag-/IgM+
492	2009	Pre		Yes	Discharged	Ag-/IgM-
493	2010	Pre	Bo	Yes	Died	Ag-/IgM+
494	2010	Pre	Kenema	No	Unknown	Ag-/IgM-
495	2012	Pre	Bo	Yes	Unknown	Ag-/IgM+
496	2012	Pre		No	Unknown	Ag-/IgM-
497	2008	Pre		No	Died	Ag-/IgM-
498	2015	Post		No	Unknown	Ag+/IgM+-
499	2012	Pre	Bo	No	Unknown	Ag-/IgM-
500	2011	Pre	Kenema	No	Unknown	Ag-/IgM-
501	2011	Pre	Kenema	No	Unknown	Ag-/IgM+
502	2015	Post		No	Unknown	Ag-/IgM+
503	2010	Pre	Kenema	Yes	Discharged	Ag-/IgM-
504	2014	Post		No	Unknown	Ag-/IgM-
505	2013	Pre	Kenema	No	Unknown	Ag-/IgM+
506	2010	Pre		No	Unknown	Ag-/IgM-
507	2014	Post		No	Unknown	Ag-/IgM-
508	2014	Post		No	Unknown	Ag-/IgM+
509	2012	Pre	Kenema	No	Unknown	Ag-/IgM-
510	2012	Pre	Kenema	No	Unknown	Ag-/IgM+
511	2014	Pre	Moyamba	Yes	Discharged	Ag-/IgM-
512	2014	Post		No	Unknown	Ag-/IgM-
513	2010	Pre	Kenema	No	Unknown	Ag-/IgM-
514	2008	Pre		No	Unknown	Ag-/IgM+
515	2011	Pre	Kenema	No	Unknown	Ag-/IgM-
516	2011	Pre	Kenema	No	Unknown	Ag-/IgM-
517	2010	Pre	Kenema	No	Unknown	Ag-/IgM-
518	2012	Pre		No	Unknown	Ag-/IgM-
519	2011	Pre	Kenema	No	Unknown	Ag-/IgM+
520	2015	Post		No	Unknown	Ag-/IgM-
521	2013	Pre		No	Unknown	Ag-/IgM+
522	2012	Pre	Kenema	No	Unknown	Ag-/IgM-
523	2011	Pre		No	Unknown	Ag-/IgM-
524	2012	Pre	Bo	No	Unknown	Ag-/IgM-
525	2015	Post		No	Unknown	Ag-/IgM+
526	2014	Post		No	Unknown	Ag+/IgM+-
527	2011	Pre		No	Unknown	Ag-/IgM-
528	2008	Pre		No	Unknown	Ag-/IgM-
529	2011	Pre		Yes	Unknown	Ag-/IgM-
530	2012	Pre		No	Unknown	Ag-/IgM-
531	2011	Pre	Bo	No	Unknown	Ag-/IgM-
532	2010	Pre	Kenema	No	Unknown	Ag-/IgM-
533	2012	Pre		No	Unknown	Ag-/IgM+
534	2014	Post		No	Unknown	Ag-/IgM+
535	2011	Pre	Kenema	No	Unknown	Ag-/IgM-
536	2010	Pre	Kenema	No	Unknown	Ag-/IgM-
537	2014	Post		No	Unknown	Ag-/IgM-
538	2011	Pre		No	Unknown	Ag-/IgM-
539	2010	Pre		No	Unknown	Ag-/IgM-
540	2009	Pre		No	Unknown	Ag-/IgM-
541	2011	Pre	Bo	Yes	Died	Ag-/IgM-
542	2013	Pre	Kailahun	No	Unknown	Ag+/IgM+-
543	2009	Pre		No	Unknown	Ag-/IgM-
544	2014	Post		No	Unknown	Ag-/IgM-
545	2014	Post		No	Unknown	Ag-/IgM-
546	2014	Pre	Bo	Yes	Discharged	Ag-/IgM-
547	2011	Pre		No	Unknown	Ag-/IgM-
548	2010	Pre	Kenema	Yes	Died	Ag-/IgM-
549	2011	Pre	Kenema	No	Unknown	Ag-/IgM-
550	2013	Pre	Kenema	No	Discharged	Ag-/IgM-
551	2011	Pre	Kenema	No	Unknown	Ag-/IgM-
552	2016	Post		Yes	Died	Ag-/IgM-
553	2014	Post		No	Unknown	Ag-/IgM-
554	2011	Pre	Kailahun	No	Unknown	Ag-/IgM-
555	2011	Pre	Kenema	No	Unknown	Ag-/IgM-
556	2013	Pre		No	Unknown	Ag-/IgM+
557	2015	Post		No	Unknown	Ag-/IgM-
558	2015	Post		No	Unknown	Ag-/IgM-
559	2015	Post	Kenema	Yes	Discharged	Ag-/IgM+
560	2011	Pre	Kenema	Yes	Discharged	Ag-/IgM-
561	2014	Pre		No	Unknown	Ag-/IgM-
562	2011	Pre	Kenema	No	Unknown	Ag-/IgM-
563	2014	Post		No	Unknown	Ag-/IgM+
564	2008	Pre		No	Unknown	Ag-/IgM-
565	2011	Pre	Kenema	No	Unknown	Ag-/IgM-
566	2012	Pre	Kenema	No	Unknown	Ag-/IgM-
567	2013	Pre		No	Unknown	Ag-/IgM+
568	2016	Post		No	Unknown	Ag-/IgM+
569	2015	Post		No	Unknown	Ag-/IgM-
570	2015	Post		No	Unknown	Ag-/IgM-
571	2013	Pre		No	Unknown	Ag-/IgM+
572	2011	Pre	Kailahun	No	Unknown	Ag-/IgM+
573	2009	Pre		Yes	Discharged	Ag+/IgM+-
574	2011	Pre		No	Discharged	Ag-/IgM+
575	2011	Pre	Kenema	Yes	Discharged	Ag-/IgM+
576	2008	Pre		Yes	Died	Ag+/IgM+-
577	2012	Pre		No	Unknown	Ag-/IgM+
578	2010	Pre	Kailahun	Yes	Discharged	Ag-/IgM-
579	2008	Pre		No	Discharged	Ag-/IgM+
580	2010	Pre	Bombali	No	Unknown	Ag-/IgM-
581	2014	Post		No	Unknown	Ag-/IgM+
582	2012	Pre		No	Unknown	Ag-/IgM-
583	2011	Pre	Kenema	Yes	Discharged	Ag-/IgM-
584	2014	Pre	Pujehun	Yes	Died	Ag-/IgM-
585	2009	Pre		No	Unknown	Ag-/IgM-
586	2013	Pre	Kenema	Yes	Unknown	Ag-/IgM-
587	2013	Pre	Kenema	Yes	Died	Ag+/IgM+-
588	2015	Post		No	Unknown	Ag-/IgM-
589	2012	Pre	Kenema	No	Discharged	Ag-/IgM-
590	2011	Pre	Kenema	Yes	Discharged	Ag-/IgM+
591	2012	Pre		No	Unknown	Ag-/IgM-
592	2014	Pre		No	Unknown	Ag-/IgM+
593	2015	Post		No	Unknown	Ag-/IgM-
594	2010	Pre	Kenema	No	Unknown	Ag-/IgM-
595	2009	Pre		No	Unknown	Ag-/IgM-
596	2015	Post		No	Unknown	Ag-/IgM-
597	2014	Pre		No	Unknown	Ag-/IgM-
598	2010	Pre	Kenema	No	Died	Ag+/IgM+-
599	2012	Pre		Yes	Discharged	Ag-/IgM+
600	2011	Pre	Kenema	No	Unknown	Ag-/IgM-
601	2014	Post		No	Unknown	Ag-/IgM+
602	2010	Pre	Kenema	Yes	Unknown	Ag-/IgM-
603	2012	Pre	Kenema	No	Unknown	Ag-/IgM+
604	2014	Pre		No	Unknown	Ag-/IgM-
605	2013	Pre		No	Unknown	Ag-/IgM-
606	2014	Post		No	Unknown	Ag-/IgM-
607	2015	Post		No	Unknown	Ag-/IgM-
608	2011	Pre		No	Unknown	Ag-/IgM-
609	2009	Pre		No	Unknown	Ag-/IgM-
610	2014	Post		No	Unknown	Ag-/IgM-
611	2011	Pre	Bombali	No	Unknown	Ag-/IgM+
612	2014	Post		No	Unknown	Ag-/IgM-
613	2011	Pre		No	Unknown	Ag-/IgM-
614	2010	Pre	Kenema	No	Unknown	Ag-/IgM-
615	2012	Pre	Kenema	No	Unknown	Ag-/IgM-
616	2012	Pre	Kenema	No	Unknown	Ag-/IgM-
617	2016	Post		No	Unknown	Ag+/IgM+-
618	2012	Pre	Kenema	No	Unknown	Ag-/IgM-
619	2015	Post		No	Unknown	Ag-/IgM-
620	2016	Post	Kenema	Yes	Died	Ag+/IgM+-
621	2010	Pre	Kenema	No	Unknown	Ag-/IgM-
622	2010	Pre	Kenema	Yes	Discharged	Ag+/IgM+-
623	2011	Pre	Kenema	No	Unknown	Ag-/IgM-
624	2012	Pre	Kenema	No	Unknown	Ag-/IgM-
625	2014	Post		No	Unknown	Ag-/IgM-
626	2014	Post		No	Unknown	Ag-/IgM+
627	2013	Pre	Kenema	Yes	Died	Ag+/IgM+-
628	2011	Pre	Kenema	No	Unknown	Ag-/IgM-
629	2014	Post		No	Unknown	Ag-/IgM-
630	2011	Pre	Kenema	No	Unknown	Ag-/IgM-
631	2011	Pre		No	Unknown	Ag-/IgM-
632	2012	Pre	Kenema	No	Unknown	Ag-/IgM-
633	2012	Pre	Kenema	No	Unknown	Ag-/IgM-
634	2015	Post		No	Unknown	Ag-/IgM-
635	2013	Pre		No	Unknown	Ag-/IgM+
636	2014	Post		No	Unknown	Ag-/IgM+
637	2014	Post		No	Unknown	Ag-/IgM-
638	2015	Post		No	Unknown	Ag-/IgM-
639	2012	Pre	Kenema	No	Unknown	Ag-/IgM+
640	2010	Pre	Kenema	Yes	Unknown	Ag-/IgM-
641	2014	Post		No	Unknown	Ag-/IgM-
642	2016	Post		No	Unknown	Ag-/IgM-
643	2011	Pre	Kenema	No	Unknown	Ag-/IgM-
644	2015	Post		Yes	Died	Ag+/IgM+-
645	2015	Post		No	Unknown	Ag-/IgM-
646	2012	Pre		No	Unknown	Ag-/IgM-
647	2014	Post		No	Unknown	Ag-/IgM-
648	2013	Pre		No	Unknown	Ag-/IgM-
649	2015	Post		No	Unknown	Ag-/IgM-
650	2011	Pre	Kenema	Yes	Died	Ag+/IgM+-
651	2016	Post		No	Unknown	Ag-/IgM-
652	2012	Pre	Kenema	No	Unknown	Ag-/IgM-
653	2011	Pre	Kenema	No	Unknown	Ag-/IgM-
654	2014	Post		No	Unknown	Ag-/IgM-
655	2014	Post		No	Unknown	Ag-/IgM-
656	2009	Pre		No	Died	Ag+/IgM+-
657	2011	Pre	Kenema	Yes	Died	Ag+/IgM+-
658	2011	Pre	Kenema	Yes	Died	Ag-/IgM+
659	2015	Post		No	Unknown	Ag-/IgM+
660	2015	Post		No	Unknown	Ag-/IgM-
661	2010	Pre	Kenema	No	Unknown	Ag-/IgM-
662	2013	Pre	Kailahun	Yes	Discharged	Ag+/IgM+-
663	2012	Pre	Kenema	Yes	Unknown	Ag-/IgM+
664	2012	Pre		No	Unknown	Ag-/IgM+
665	2012	Pre	Moyamba	No	Unknown	Ag-/IgM-
666	2014	Post		No	Unknown	Ag-/IgM-
667	2015	Post		No	Unknown	Ag-/IgM-
668	2013	Pre	Kenema	No	Died	Ag+/IgM+-
669	2011	Pre	Kenema	No	Unknown	Ag-/IgM-
670	2012	Pre	Kenema	No	Unknown	Ag-/IgM-
671	2013	Pre	Kenema	Yes	Died	Ag+/IgM+-
672	2014	Pre	Kenema	Yes	Died	Ag+/IgM+-
673	2008	Pre		Yes	Discharged	Ag+/IgM+-
674	2013	Pre	Kenema	Yes	Died	Ag+/IgM+-
675	2012	Pre	Kenema	No	Unknown	Ag-/IgM-
676	2013	Pre	Kailahun	Yes	Discharged	Ag-/IgM+
677	2010	Pre	Kenema	No	Unknown	Ag-/IgM-
678	2013	Pre		No	Unknown	Ag-/IgM-
679	2010	Pre	Kenema	No	Unknown	Ag-/IgM-
680	2014	Post		Yes	Died	Ag+/IgM+-
681	2015	Post		No	Unknown	Ag-/IgM-
682	2009	Pre		No	Died	Ag+/IgM+-
683	2014	Post		No	Unknown	Ag-/IgM-
684	2012	Pre		No	Unknown	Ag-/IgM-
685	2016	Post	Kenema	Yes	Unknown	Ag-/IgM-
686	2011	Pre	Kenema	No	Unknown	Ag-/IgM-
687	2009	Pre		No	Unknown	Ag-/IgM-
688	2008	Pre		No	Unknown	Ag-/IgM-
689	2009	Pre		No	Unknown	Ag-/IgM-
690	2011	Pre	Kenema	Yes	Died	Ag+/IgM+-
691	2012	Pre	Kenema	No	Unknown	Ag-/IgM-
692	2012	Pre	Kenema	Yes	Discharged	Ag+/IgM+-
693	2011	Pre	Kenema	No	Unknown	Ag-/IgM-
694	2013	Pre	Kenema	No	Discharged	Ag-/IgM-
695	2010	Pre	Kenema	No	Unknown	Ag-/IgM-
696	2016	Post		Yes	Discharged	Ag-/IgM+
697	2013	Pre	Kenema	No	Unknown	Ag-/IgM-
698	2011	Pre		No	Unknown	Ag-/IgM-
699	2015	Post	Kenema	Yes	Discharged	Ag-/IgM+
700	2013	Pre		No	Unknown	Ag-/IgM-
701	2016	Post		No	Unknown	Ag-/IgM-
702	2013	Pre	Kenema	No	Unknown	Ag-/IgM-
703	2012	Pre	Bonthe	No	Unknown	Ag-/IgM-
704	2015	Post		No	Unknown	Ag-/IgM+
705	2009	Pre		No	Unknown	Ag-/IgM-
706	2010	Pre	Kenema	Yes	Discharged	Ag+/IgM+-
707	2015	Post		Yes	Unknown	Ag-/IgM-
708	2011	Pre		No	Unknown	Ag-/IgM-
709	2013	Pre		No	Unknown	Ag-/IgM-
710	2011	Pre	Kenema	Yes	Died	Ag-/IgM-
711	2014	Post		No	Unknown	Ag-/IgM+
712	2012	Pre	Bo	No	Unknown	Ag-/IgM+
713	2011	Pre	Kenema	No	Unknown	Ag-/IgM+
714	2011	Pre	Kenema	No	Unknown	Ag-/IgM-
715	2011	Pre	Kenema	No	Unknown	Ag-/IgM-
716	2014	Post		No	Unknown	Ag-/IgM-
717	2013	Pre	Kenema	No	Unknown	Ag-/IgM+
718	2010	Pre	Kenema	No	Unknown	Ag-/IgM-
719	2011	Pre		No	Unknown	Ag-/IgM-
720	2008	Pre		Yes	Died	Ag-/IgM-
721	2012	Pre		No	Unknown	Ag-/IgM+
722	2013	Pre		No	Unknown	Ag-/IgM-
723	2011	Pre	Kenema	Yes	Died	Ag+/IgM+-
724	2015	Post		No	Unknown	Ag-/IgM-
725	2012	Pre	Bo	No	Unknown	Ag-/IgM-
726	2013	Pre	Kenema	No	Unknown	Ag-/IgM-
727	2012	Pre	Kailahun	Yes	Died	Ag+/IgM+-
728	2014	Post		No	Unknown	Ag-/IgM-
729	2016	Post		No	Unknown	Ag-/IgM-
730	2009	Pre		No	Unknown	Ag-/IgM-
731	2010	Pre	Kailahun	No	Unknown	Ag-/IgM-
732	2013	Pre		No	Unknown	Ag-/IgM-
733	2015	Post		No	Unknown	Ag-/IgM-
734	2016	Post		No	Unknown	Ag-/IgM-
735	2014	Post		No	Unknown	Ag-/IgM-
736	2013	Pre	Kailahun	No	Unknown	Ag-/IgM-
737	2011	Pre	Kenema	No	Unknown	Ag-/IgM-
738	2014	Post		No	Unknown	Ag-/IgM-
739	2011	Pre		No	Unknown	Ag-/IgM+
740	2010	Pre	Kenema	Yes	Died	Ag-/IgM-
741	2011	Pre	Kenema	No	Unknown	Ag-/IgM-
742	2008	Pre		No	Unknown	Ag-/IgM-
743	2012	Pre	Kenema	Yes	Discharged	Ag-/IgM+
744	2011	Pre	Kenema	Yes	Discharged	Ag+/IgM+-
745	2015	Post		No	Unknown	Ag-/IgM-
746	2011	Pre	Kenema	No	Unknown	Ag-/IgM-
747	2015	Post		No	Unknown	Ag-/IgM+
748	2015	Post		No	Unknown	Ag-/IgM-
749	2012	Pre	Kenema	Yes	Unknown	Ag+/IgM+-
750	2011	Pre	Kenema	No	Unknown	Ag-/IgM-
751	2014	Post		No	Unknown	Ag-/IgM-
752	2010	Pre	Kenema	No	Unknown	Ag-/IgM-
753	2010	Pre	Kenema	No	Unknown	Ag-/IgM-
754	2010	Pre	Kenema	No	Unknown	Ag-/IgM-
755	2012	Pre	Kenema	No	Unknown	Ag-/IgM-
756	2015	Post		No	Unknown	Ag-/IgM-
757	2014	Post		No	Unknown	Ag-/IgM+
758	2014	Pre		No	Unknown	Ag-/IgM-
759	2013	Pre		No	Unknown	Ag-/IgM-
760	2009	Pre		No	Unknown	Ag-/IgM-
761	2012	Pre		No	Unknown	Ag-/IgM-
762	2013	Pre		No	Unknown	Ag-/IgM-
763	2012	Pre		No	Unknown	Ag-/IgM+
764	2010	Pre	Kenema	No	Unknown	Ag-/IgM-
765	2012	Pre	Kailahun	Yes	Died	Ag-/IgM-
766	2012	Pre	Kenema	Yes	Died	Ag-/IgM+
767	2012	Pre	Pujehun	No	Unknown	Ag-/IgM-
768	2012	Pre	Kenema	Yes	Discharged	Ag-/IgM+
769	2011	Pre		No	Unknown	Ag-/IgM-
770	2012	Pre	Kenema	Yes	Died	Ag+/IgM+-
771	2012	Pre	Kenema	No	Unknown	Ag-/IgM+
772	2015	Post		No	Unknown	Ag-/IgM-
773	2013	Pre		No	Unknown	Ag-/IgM+
774	2011	Pre	Kenema	No	Unknown	Ag-/IgM-
775	2011	Pre	Kenema	No	Unknown	Ag-/IgM+
776	2015	Post		No	Unknown	Ag-/IgM-
777	2009	Pre		No	Unknown	Ag-/IgM-
778	2011	Pre	Kenema	No	Unknown	Ag-/IgM+
779	2011	Pre		No	Unknown	Ag-/IgM-
780	2008	Pre		No	Died	Ag-/IgM-
781	2008	Pre		Yes	Discharged	Ag-/IgM-
782	2010	Pre	Kenema	No	Unknown	Ag-/IgM-
783	2012	Pre	Bonthe	No	Unknown	Ag-/IgM-
784	2011	Pre	Kenema	No	Unknown	Ag-/IgM-
785	2016	Post		No	Unknown	Ag-/IgM-
786	2012	Pre	Kenema	No	Unknown	Ag-/IgM-
787	2015	Post		No	Unknown	Ag-/IgM-
788	2010	Pre	Kenema	Yes	Discharged	Ag-/IgM-
789	2010	Pre	Kenema	Yes	Discharged	Ag-/IgM-
790	2012	Pre	Kenema	No	Unknown	Ag-/IgM-
791	2013	Pre		No	Unknown	Ag-/IgM-
792	2010	Pre	Kenema	Yes	Discharged	Ag-/IgM-
793	2008	Pre		No	Unknown	Ag-/IgM+
794	2015	Post		No	Unknown	Ag-/IgM+
795	2011	Pre	Kenema	No	Unknown	Ag-/IgM+
796	2014	Post		No	Unknown	Ag-/IgM-
797	2010	Pre	Bo	No	Died	Ag-/IgM-
798	2010	Pre	Kenema	Yes	Unknown	Ag-/IgM-
799	2013	Pre	Bo	No	Unknown	Ag-/IgM-
800	2011	Pre	Bonthe	No	Unknown	Ag-/IgM-
801	2009	Pre		No	Unknown	Ag-/IgM-
802	2010	Pre	Kenema	No	Unknown	Ag-/IgM-
803	2012	Pre		No	Unknown	Ag-/IgM-
804	2011	Pre	Kenema	No	Unknown	Ag-/IgM-
805	2012	Pre		No	Unknown	Ag-/IgM-
806	2014	Post		No	Unknown	Ag-/IgM-
807	2016	Post		No	Unknown	Ag+/IgM+-
808	2010	Pre		No	Unknown	Ag+/IgM+-
809	2009	Pre		No	Unknown	Ag-/IgM+
810	2010	Pre	Kenema	Yes	Discharged	Ag-/IgM-
811	2016	Post		No	Unknown	Ag-/IgM-
812	2013	Pre	Bo	Yes	Discharged	Ag-/IgM+
813	2012	Pre	Kenema	No	Unknown	Ag-/IgM-
814	2011	Pre	Kenema	No	Unknown	Ag-/IgM-
815	2015	Post		No	Unknown	Ag-/IgM+
816	2012	Pre	Kenema	No	Unknown	Ag-/IgM+
817	2014	Post		No	Unknown	Ag-/IgM-
818	2014	Post		No	Unknown	Ag-/IgM-
819	2014	Post		No	Unknown	Ag-/IgM-
820	2013	Pre	Kenema	No	Unknown	Ag-/IgM+
821	2012	Pre	Kailahun	Yes	Died	Ag-/IgM+
822	2015	Post		No	Unknown	Ag-/IgM-
823	2013	Pre	Bo	No	Unknown	Ag-/IgM-
824	2013	Pre		No	Unknown	Ag-/IgM+
825	2012	Pre	Western Area	No	Unknown	Ag-/IgM-
826	2010	Pre	Kenema	No	Unknown	Ag-/IgM-
827	2012	Pre	Kenema	Yes	Discharged	Ag-/IgM+
828	2014	Post		No	Unknown	Ag-/IgM-
829	2013	Pre		No	Unknown	Ag-/IgM-
830	2013	Pre	Kono	No	Unknown	Ag-/IgM-
831	2014	Post		No	Unknown	Ag-/IgM-
832	2012	Pre	Kailahun	No	Discharged	Ag-/IgM+
833	2012	Pre		No	Unknown	Ag-/IgM-
834	2013	Pre		No	Unknown	Ag-/IgM-
835	2011	Pre		No	Unknown	Ag-/IgM-
836	2011	Pre	Kenema	No	Unknown	Ag-/IgM-
837	2015	Post		No	Unknown	Ag-/IgM+
838	2014	Post		No	Unknown	Ag-/IgM-
839	2016	Post		No	Unknown	Ag-/IgM-
840	2010	Pre	Kenema	No	Unknown	Ag-/IgM-
841	2016	Post		No	Unknown	Ag-/IgM-
842	2012	Pre	Kenema	No	Unknown	Ag-/IgM-
843	2009	Pre		Yes	Died	Ag+/IgM+-
844	2011	Pre	Kenema	No	Unknown	Ag-/IgM-
845	2016	Post		No	Unknown	Ag-/IgM-
846	2010	Pre	Kenema	No	Unknown	Ag-/IgM-
847	2016	Post		No	Unknown	Ag-/IgM-
848	2013	Pre		No	Unknown	Ag-/IgM+
849	2011	Pre	Kenema	No	Discharged	Ag-/IgM-
850	2008	Pre		Yes	Discharged	Ag-/IgM-
851	2012	Pre	Bo	No	Unknown	Ag-/IgM-
852	2015	Post		No	Unknown	Ag-/IgM-
853	2014	Post		No	Unknown	Ag-/IgM-
854	2010	Pre		No	Unknown	Ag-/IgM-
855	2015	Post		No	Unknown	Ag-/IgM-
856	2012	Pre	Kenema	Yes	Died	Ag+/IgM+-
857	2015	Post		No	Unknown	Ag-/IgM-
858	2008	Pre		Yes	Died	Ag+/IgM+-
859	2011	Pre	Kenema	No	Unknown	Ag-/IgM-
860	2011	Pre		No	Unknown	Ag-/IgM-
861	2012	Pre		Yes	Discharged	Ag-/IgM+
862	2010	Pre	Kenema	No	Unknown	Ag-/IgM-
863	2010	Pre	Kenema	No	Unknown	Ag-/IgM-
864	2011	Pre	Kenema	No	Unknown	Ag-/IgM-
865	2013	Pre	Kailahun	No	Unknown	Ag-/IgM-
866	2012	Pre	Bo	No	Unknown	Ag-/IgM-
867	2009	Pre		No	Unknown	Ag+/IgM+-
868	2010	Pre	Kenema	No	Unknown	Ag-/IgM-
869	2014	Post		No	Unknown	Ag-/IgM-
870	2014	Post		No	Unknown	Ag-/IgM+
871	2009	Pre		No	Unknown	Ag-/IgM-
872	2010	Pre	Kenema	No	Unknown	Ag-/IgM-
873	2013	Pre	Bo	Yes	Discharged	Ag+/IgM+-
874	2010	Pre		No	Unknown	Ag-/IgM-
875	2013	Pre	Kenema	No	Unknown	Ag-/IgM+
876	2014	Pre		No	Unknown	Ag-/IgM-
877	2012	Pre	Bo	No	Discharged	Ag-/IgM-
878	2014	Post		No	Unknown	Ag-/IgM-
879	2012	Pre		No	Unknown	Ag-/IgM-
880	2012	Pre		No	Unknown	Ag-/IgM-
881	2012	Pre		No	Unknown	Ag-/IgM-
882	2016	Post		No	Unknown	Ag-/IgM-
883	2014	Post		No	Unknown	Ag-/IgM-
884	2014	Post		No	Unknown	Ag-/IgM+
885	2014	Post		No	Unknown	Ag-/IgM-
886	2011	Pre		No	Unknown	Ag-/IgM+
887	2009	Pre		No	Died	Ag-/IgM-
888	2014	Post		No	Unknown	Ag-/IgM-
889	2015	Post		No	Unknown	Ag-/IgM+
890	2011	Pre	Bombali	Yes	Discharged	Ag+/IgM+-
891	2010	Pre	Kenema	No	Unknown	Ag-/IgM-
892	2010	Pre	Kenema	Yes	Died	Ag-/IgM-
893	2013	Pre	Pujehun	Yes	Unknown	Ag-/IgM+
894	2012	Pre	Bo	No	Died	Ag-/IgM-
895	2012	Pre		No	Unknown	Ag-/IgM-
896	2014	Post		No	Unknown	Ag-/IgM-
897	2013	Pre		No	Unknown	Ag-/IgM-
898	2014	Post		No	Unknown	Ag-/IgM-
899	2009	Pre		Yes	Discharged	Ag-/IgM-
900	2012	Pre		No	Unknown	Ag-/IgM-
901	2009	Pre		No	Unknown	Ag-/IgM-
902	2010	Pre		Yes	Discharged	Ag-/IgM-
903	2008	Pre		Yes	Unknown	Ag-/IgM+
904	2013	Pre	Kenema	No	Unknown	Ag-/IgM+
905	2010	Pre	Kenema	Yes	Discharged	Ag-/IgM-
906	2012	Pre		Yes	Discharged	Ag-/IgM+
907	2014	Post		No	Unknown	Ag-/IgM-
908	2010	Pre		No	Unknown	Ag-/IgM-
909	2013	Pre		No	Unknown	Ag-/IgM-
910	2008	Pre		No	Unknown	Ag-/IgM-
911	2012	Pre	Kenema	No	Unknown	Ag-/IgM+
912	2010	Pre	Kenema	No	Unknown	Ag-/IgM-
913	2011	Pre		No	Unknown	Ag-/IgM-
914	2010	Pre	Koinadugu	Yes	Discharged	Ag-/IgM+
915	2015	Post		No	Unknown	Ag-/IgM-
916	2011	Pre		No	Unknown	Ag-/IgM-
917	2011	Pre	Bo	No	Unknown	Ag-/IgM-
918	2011	Pre		No	Unknown	Ag-/IgM-
919	2010	Pre	Kenema	No	Unknown	Ag-/IgM-
920	2010	Pre	Kailahun	No	Unknown	Ag-/IgM-
921	2008	Pre		No	Unknown	Ag+/IgM+-
922	2011	Pre	Kenema	Yes	Died	Ag+/IgM+-
923	2012	Pre		No	Unknown	Ag-/IgM-
924	2010	Pre	Kenema	Yes	Died	Ag+/IgM+-
925	2014	Post		No	Unknown	Ag-/IgM-
926	2009	Pre		No	Unknown	Ag-/IgM-
927	2008	Pre		Yes	Died	Ag-/IgM-
928	2009	Pre		No	Unknown	Ag-/IgM-
929	2013	Pre	Bo	No	Unknown	Ag-/IgM-
930	2012	Pre		No	Unknown	Ag-/IgM-
931	2012	Pre	Kenema	No	Unknown	Ag-/IgM-
932	2013	Pre		No	Unknown	Ag-/IgM-
933	2013	Pre	Bo	Yes	Died	Ag-/IgM-
934	2012	Pre	Kailahun	Yes	Discharged	Ag-/IgM+
935	2012	Pre	Kenema	Yes	Discharged	Ag-/IgM+
936	2014	Post		No	Unknown	Ag-/IgM-
937	2013	Pre		No	Unknown	Ag-/IgM-
938	2011	Pre	Kenema	No	Unknown	Ag-/IgM-
939	2011	Pre	Bo	Yes	Discharged	Ag-/IgM+
940	2010	Pre	Kenema	No	Unknown	Ag-/IgM+
941	2012	Pre		No	Unknown	Ag-/IgM-
942	2011	Pre		No	Unknown	Ag-/IgM-
943	2014	Post		No	Unknown	Ag-/IgM-
944	2013	Pre	Kenema	No	Unknown	Ag-/IgM-
945	2010	Pre	Kenema	No	Unknown	Ag-/IgM-
946	2010	Pre	Kenema	No	Unknown	Ag-/IgM-
947	2012	Pre	Bo	Yes	Discharged	Ag-/IgM+
948	2008	Pre		No	Unknown	Ag-/IgM-
949	2015	Post		No	Unknown	Ag-/IgM-
950	2010	Pre	Kenema	Yes	Discharged	Ag-/IgM-
951	2014	Pre		No	Unknown	Ag-/IgM-
952	2013	Pre		No	Unknown	Ag-/IgM-
953	2011	Pre	Kenema	No	Unknown	Ag+/IgM+-
954	2011	Pre	Kenema	No	Died	Ag-/IgM+
955	2011	Pre		No	Unknown	Ag-/IgM-
956	2014	Post		No	Unknown	Ag-/IgM+
957	2013	Pre		No	Unknown	Ag-/IgM-
958	2016	Post		No	Unknown	Ag-/IgM-
959	2011	Pre	Kenema	No	Unknown	Ag-/IgM+
960	2013	Pre		No	Unknown	Ag-/IgM-
961	2013	Pre	Kenema	Yes	Died	Ag-/IgM-
962	2013	Pre	Kenema	Yes	Discharged	Ag+/IgM+-
963	2012	Pre		No	Unknown	Ag-/IgM+
964	2013	Pre	Kailahun	No	Died	Ag+/IgM+-
965	2010	Pre	Kailahun	No	Unknown	Ag-/IgM-
966	2014	Post		No	Unknown	Ag-/IgM-
967	2011	Pre	Kenema	No	Unknown	Ag-/IgM-
968	2013	Pre	Kenema	No	Unknown	Ag-/IgM+
969	2011	Pre		No	Unknown	Ag-/IgM-
970	2016	Post		No	Unknown	Ag-/IgM-
971	2013	Pre	Kailahun	No	Discharged	Ag-/IgM-
972	2010	Pre	Kenema	No	Unknown	Ag-/IgM-
973	2012	Pre	Kenema	No	Unknown	Ag-/IgM-
974	2012	Pre	Kailahun	Yes	Unknown	Ag-/IgM+
975	2012	Pre	Bo	No	Unknown	Ag-/IgM-
976	2012	Pre	Kenema	Yes	Unknown	Ag+/IgM+-
977	2015	Post		No	Unknown	Ag-/IgM-
978	2009	Pre		No	Unknown	Ag-/IgM-
979	2008	Pre		No	Unknown	Ag-/IgM-
980	2014	Post		No	Unknown	Ag-/IgM-
981	2009	Pre		No	Unknown	Ag-/IgM-
982	2016	Post		Yes	Unknown	Ag-/IgM-
983	2015	Post		No	Unknown	Ag-/IgM-
984	2016	Post		Yes	Died	Ag-/IgM-
985	2008	Pre		No	Unknown	Ag-/IgM-
986	2010	Pre	Kenema	No	Unknown	Ag-/IgM-
987	2008	Pre		No	Unknown	Ag-/IgM-
988	2011	Pre	Kenema	No	Unknown	Ag-/IgM-
989	2011	Pre	Kailahun	No	Unknown	Ag-/IgM+
990	2009	Pre		No	Unknown	Ag-/IgM-
991	2012	Pre	Pujehun	Yes	Unknown	Ag-/IgM-
992	2012	Pre	Kenema	No	Unknown	Ag-/IgM-
993	2010	Pre	Kenema	No	Died	Ag-/IgM-
994	2013	Pre		No	Unknown	Ag-/IgM-
995	2014	Post		No	Unknown	Ag-/IgM-
996	2011	Pre		Yes	Died	Ag-/IgM+
997	2012	Pre		No	Unknown	Ag-/IgM-
998	2012	Pre		No	Unknown	Ag-/IgM-
999	2013	Pre		No	Unknown	Ag-/IgM-
1000	2010	Pre	Bombali	No	Unknown	Ag-/IgM-
1001	2011	Pre	Kenema	No	Unknown	Ag-/IgM-
1002	2011	Pre		Yes	Died	Ag-/IgM-
1003	2016	Post		No	Unknown	Ag-/IgM-
1004	2012	Pre	Kenema	Yes	Discharged	Ag+/IgM+-
1005	2010	Pre	Kenema	No	Unknown	Ag-/IgM-
1006	2014	Post		No	Unknown	Ag-/IgM-
1007	2012	Pre	Moyamba	Yes	Discharged	Ag-/IgM-
1008	2015	Post		No	Unknown	Ag-/IgM-
1009	2013	Pre	Kenema	Yes	Died	Ag-/IgM-
1010	2014	Post		No	Unknown	Ag-/IgM-
1011	2014	Post		No	Unknown	Ag-/IgM-
1012	2008	Pre		No	Unknown	Ag-/IgM-
1013	2013	Pre		No	Unknown	Ag-/IgM-
1014	2011	Pre	Kenema	Yes	Died	Ag+/IgM+-
1015	2010	Pre	Kenema	Yes	Discharged	Ag+/IgM+-
1016	2013	Pre	Kenema	Yes	Discharged	Ag-/IgM+
1017	2013	Pre	Kenema	No	Unknown	Ag-/IgM-
1018	2013	Pre	Kenema	No	Unknown	Ag-/IgM-
1019	2015	Post		No	Unknown	Ag-/IgM-
1020	2015	Post		No	Unknown	Ag-/IgM-
1021	2013	Pre		No	Unknown	Ag-/IgM+
1022	2010	Pre	Kenema	No	Unknown	Ag-/IgM-
1023	2008	Pre		No	Unknown	Ag+/IgM+-
1024	2014	Post		No	Unknown	Ag-/IgM-
1025	2009	Pre		Yes	Discharged	Ag-/IgM-
1026	2012	Pre		No	Unknown	Ag-/IgM-
1027	2012	Pre		No	Unknown	Ag-/IgM-
1028	2011	Pre		No	Unknown	Ag-/IgM-
1029	2015	Post		No	Unknown	Ag-/IgM-
1030	2012	Pre	Kenema	No	Unknown	Ag-/IgM-
1031	2010	Pre	Kenema	No	Unknown	Ag-/IgM-
1032	2014	Post		No	Unknown	Ag-/IgM-
1033	2014	Post		No	Unknown	Ag-/IgM+
1034	2014	Post		No	Unknown	Ag-/IgM-
1035	2013	Pre	Kenema	Yes	Discharged	Ag-/IgM+
1036	2010	Pre		No	Unknown	Ag-/IgM-
1037	2016	Post		Yes	Unknown	Ag-/IgM-
1038	2011	Pre	Kenema	No	Unknown	Ag-/IgM-
1039	2012	Pre		No	Unknown	Ag-/IgM+
1040	2012	Pre	Kenema	No	Unknown	Ag-/IgM+
1041	2015	Post		No	Unknown	Ag-/IgM-
1042	2014	Post		No	Unknown	Ag-/IgM-
1043	2010	Pre		No	Unknown	Ag-/IgM-
1044	2016	Post		No	Unknown	Ag+/IgM+-
1045	2013	Pre	Kenema	No	Unknown	Ag-/IgM-
1046	2013	Pre	Kenema	Yes	Died	Ag-/IgM-
1047	2011	Pre	Bo	Yes	Died	Ag+/IgM+-
1048	2013	Pre		No	Unknown	Ag-/IgM-
1049	2014	Pre		No	Unknown	Ag-/IgM-
1050	2011	Pre		No	Unknown	Ag-/IgM-
1051	2015	Post		No	Unknown	Ag-/IgM-
1052	2015	Post		No	Unknown	Ag-/IgM-
1053	2014	Post		No	Unknown	Ag-/IgM-
1054	2014	Post		No	Unknown	Ag-/IgM-
1055	2014	Post		No	Unknown	Ag-/IgM-
1056	2013	Pre		No	Discharged	Ag-/IgM-
1057	2008	Pre		No	Unknown	Ag-/IgM-
1058	2012	Pre	Kailahun	No	Unknown	Ag-/IgM+
1059	2011	Pre	Kenema	No	Unknown	Ag-/IgM-
1060	2010	Pre	Kenema	No	Died	Ag+/IgM+-
1061	2013	Pre	Kenema	Yes	Unknown	Ag-/IgM-
1062	2012	Pre		No	Unknown	Ag-/IgM-
1063	2016	Post		No	Unknown	Ag-/IgM-
1064	2009	Pre		Yes	Discharged	Ag-/IgM+
1065	2014	Pre		No	Unknown	Ag-/IgM+
1066	2008	Pre		Yes	Discharged	Ag-/IgM+
1067	2014	Post		No	Unknown	Ag-/IgM-
1068	2012	Pre		No	Unknown	Ag-/IgM-
1069	2009	Pre		No	Unknown	Ag-/IgM-
1070	2015	Post		No	Unknown	Ag-/IgM-
1071	2010	Pre	Kenema	Yes	Died	Ag+/IgM+-
1072	2012	Pre	Kenema	Yes	Died	Ag-/IgM+
1073	2012	Pre	Kenema	No	Unknown	Ag-/IgM-
1074	2012	Pre		No	Unknown	Ag-/IgM+
1075	2012	Pre	Bo	No	Unknown	Ag-/IgM-
1076	2012	Pre		No	Unknown	Ag-/IgM+
1077	2008	Pre		No	Unknown	Ag+/IgM+-
1078	2010	Pre	Kenema	No	Died	Ag+/IgM+-
1079	2015	Post		No	Unknown	Ag-/IgM-
1080	2011	Pre		No	Unknown	Ag-/IgM-
1081	2012	Pre		No	Unknown	Ag-/IgM+
1082	2011	Pre	Kenema	No	Unknown	Ag-/IgM+
1083	2012	Pre	Kenema	No	Unknown	Ag-/IgM-
1084	2014	Post		No	Unknown	Ag-/IgM-
1085	2014	Post		No	Unknown	Ag-/IgM-
1086	2011	Pre	Kenema	No	Unknown	Ag-/IgM-
1087	2015	Post		No	Unknown	Ag-/IgM-
1088	2010	Pre	Kenema	No	Unknown	Ag-/IgM-
1089	2015	Post		No	Unknown	Ag-/IgM-
1090	2014	Post		No	Unknown	Ag+/IgM+-
1091	2012	Pre	Kenema	No	Unknown	Ag-/IgM+
1092	2014	Post		No	Unknown	Ag-/IgM-
1093	2013	Pre		No	Unknown	Ag-/IgM-
1094	2012	Pre	Western Area	No	Unknown	Ag-/IgM-
1095	2009	Pre		No	Unknown	Ag-/IgM-
1096	2013	Pre	Kenema	No	Unknown	Ag-/IgM+
1097	2015	Post		No	Unknown	Ag-/IgM-
1098	2010	Pre	Kenema	No	Unknown	Ag-/IgM-
1099	2014	Post		No	Unknown	Ag-/IgM-
1100	2009	Pre		No	Unknown	Ag-/IgM-
1101	2010	Pre	Kenema	No	Unknown	Ag-/IgM-
1102	2011	Pre		No	Unknown	Ag-/IgM-
1103	2008	Pre		No	Unknown	Ag-/IgM+
1104	2011	Pre	Bo	Yes	Died	Ag+/IgM+-
1105	2011	Pre	Kenema	No	Unknown	Ag-/IgM+
1106	2014	Post		No	Unknown	Ag-/IgM-
1107	2010	Pre	Kenema	No	Unknown	Ag-/IgM-
1108	2012	Pre	Kenema	No	Unknown	Ag-/IgM-
1109	2011	Pre	Bo	Yes	Died	Ag-/IgM-
1110	2010	Pre	Kenema	No	Unknown	Ag-/IgM-
1111	2012	Pre		No	Unknown	Ag-/IgM+
1112	2013	Pre		No	Unknown	Ag-/IgM+
1113	2011	Pre		No	Died	Ag-/IgM-
1114	2014	Post		No	Unknown	Ag-/IgM-
1115	2012	Pre		No	Unknown	Ag-/IgM-
1116	2014	Pre		No	Unknown	Ag-/IgM-
1117	2008	Pre		No	Unknown	Ag-/IgM-
1118	2009	Pre		Yes	Discharged	Ag+/IgM+-
1119	2013	Pre	Kenema	No	Unknown	Ag-/IgM-
1120	2015	Post		No	Unknown	Ag-/IgM-
1121	2016	Post		No	Unknown	Ag-/IgM-
1122	2016	Post	Kenema	Yes	Unknown	Ag-/IgM-
1123	2016	Post		No	Unknown	Ag-/IgM-
1124	2014	Post		No	Unknown	Ag-/IgM-
1125	2012	Pre	Kenema	No	Unknown	Ag-/IgM-
1126	2012	Pre	Kenema	Yes	Discharged	Ag-/IgM+
1127	2011	Pre	Bo	Yes	Discharged	Ag-/IgM-
1128	2009	Pre		No	Unknown	Ag+/IgM+-
1129	2015	Post		No	Unknown	Ag-/IgM-
1130	2011	Pre		No	Unknown	Ag-/IgM-
1131	2013	Pre		No	Unknown	Ag-/IgM-
1132	2015	Post		No	Unknown	Ag-/IgM-
1133	2014	Post		No	Unknown	Ag-/IgM+
1134	2010	Pre	Kenema	Yes	Discharged	Ag-/IgM-
1135	2010	Pre	Kailahun	No	Unknown	Ag-/IgM-
1136	2012	Pre		No	Unknown	Ag-/IgM-
1137	2014	Post		No	Unknown	Ag-/IgM-
1138	2015	Post		No	Unknown	Ag-/IgM+
1139	2011	Pre	Kailahun	No	Unknown	Ag-/IgM-
1140	2009	Pre		No	Died	Ag+/IgM+-
1141	2015	Post		No	Unknown	Ag+/IgM+-
1142	2010	Pre	Kenema	No	Unknown	Ag-/IgM-
1143	2013	Pre		No	Unknown	Ag-/IgM+
1144	2014	Post		No	Unknown	Ag-/IgM-
1145	2014	Post		No	Unknown	Ag-/IgM-
1146	2014	Post		No	Unknown	Ag-/IgM-
1147	2013	Pre	Kenema	No	Unknown	Ag-/IgM+
1148	2014	Pre		No	Unknown	Ag-/IgM-
1149	2012	Pre	Kenema	No	Died	Ag-/IgM-
1150	2009	Pre		No	Unknown	Ag-/IgM-
1151	2014	Post		No	Unknown	Ag-/IgM+
1152	2014	Post		No	Unknown	Ag-/IgM+
1153	2012	Pre		No	Unknown	Ag-/IgM+
1154	2011	Pre	Kenema	No	Unknown	Ag-/IgM-
1155	2013	Pre	Kenema	No	Discharged	Ag-/IgM+
1156	2014	Post		No	Unknown	Ag-/IgM-
1157	2014	Pre	Kenema	Yes	Discharged	Ag-/IgM+
1158	2012	Pre	Kenema	No	Unknown	Ag+/IgM+-
1159	2011	Pre		No	Unknown	Ag-/IgM-
1160	2012	Pre		No	Unknown	Ag-/IgM+
1161	2010	Pre	Kenema	No	Died	Ag+/IgM+-
1162	2011	Pre	Bo	Yes	Discharged	Ag-/IgM+
1163	2011	Pre		No	Unknown	Ag-/IgM-
1164	2012	Pre	Bo	Yes	Died	Ag-/IgM+
1165	2014	Post		No	Unknown	Ag-/IgM-
1166	2010	Pre		Yes	Discharged	Ag-/IgM+
1167	2012	Pre		No	Unknown	Ag-/IgM-
1168	2013	Pre	Pujehun	No	Unknown	Ag-/IgM-
1169	2012	Pre	Bo	No	Unknown	Ag-/IgM+
1170	2014	Post		No	Unknown	Ag-/IgM+
1171	2009	Pre		No	Died	Ag+/IgM+-
1172	2014	Post		No	Unknown	Ag-/IgM+
1173	2008	Pre		No	Unknown	Ag-/IgM-
1174	2011	Pre		No	Unknown	Ag-/IgM+
1175	2011	Pre	Kenema	No	Unknown	Ag-/IgM-
1176	2016	Post		Yes	Unknown	Ag+/IgM+-
1177	2010	Pre	Kenema	No	Unknown	Ag-/IgM-
1178	2012	Pre	Kenema	Yes	Died	Ag-/IgM+
1179	2011	Pre	Kenema	Yes	Died	Ag-/IgM+
1180	2010	Pre	Kenema	Yes	Unknown	Ag-/IgM-
1181	2010	Pre	Kenema	No	Unknown	Ag-/IgM-
1182	2014	Pre		No	Unknown	Ag-/IgM+
1183	2015	Post		No	Unknown	Ag+/IgM+-
1184	2010	Pre	Kenema	Yes	Discharged	Ag-/IgM-
1185	2016	Post		Yes	Unknown	Ag-/IgM-
1186	2013	Pre	Kenema	Yes	Discharged	Ag-/IgM-
1187	2016	Post		No	Unknown	Ag-/IgM-
1188	2010	Pre	Kenema	No	Unknown	Ag-/IgM+
1189	2013	Pre		No	Unknown	Ag-/IgM-
1190	2012	Pre		Yes	Died	Ag+/IgM+-
1191	2010	Pre	Kailahun	Yes	Unknown	Ag-/IgM-
1192	2014	Post		No	Unknown	Ag-/IgM-
1193	2014	Pre	Kenema	No	Unknown	Ag-/IgM-
1194	2012	Pre	Kenema	No	Unknown	Ag-/IgM+
1195	2011	Pre	Kenema	No	Unknown	Ag-/IgM-
1196	2009	Pre		No	Unknown	Ag-/IgM-
1197	2010	Pre	Western Area	Yes	Discharged	Ag-/IgM-
1198	2016	Post	Kenema	Yes	Unknown	Ag-/IgM-
1199	2012	Pre	Kenema	No	Unknown	Ag-/IgM-
1200	2012	Pre	Kenema	Yes	Unknown	Ag-/IgM-
1201	2010	Pre	Kenema	No	Unknown	Ag-/IgM-
1202	2011	Pre	Kenema	No	Unknown	Ag-/IgM+
1203	2008	Pre		No	Unknown	Ag-/IgM-
1204	2014	Post		No	Unknown	Ag-/IgM-
1205	2008	Pre		No	Unknown	Ag-/IgM-
1206	2016	Post		No	Unknown	Ag-/IgM-
1207	2014	Post		No	Unknown	Ag-/IgM-
1208	2012	Pre	Bonthe	No	Unknown	Ag-/IgM-
1209	2010	Pre	Bombali	No	Unknown	Ag-/IgM-
1210	2014	Post	Kenema	Yes	Discharged	Ag+/IgM+-
1211	2011	Pre		No	Unknown	Ag-/IgM-
1212	2009	Pre		No	Unknown	Ag-/IgM-
1213	2010	Pre	Kenema	Yes	Discharged	Ag-/IgM-
1214	2008	Pre		Yes	Discharged	Ag-/IgM-
1215	2014	Post		No	Unknown	Ag-/IgM-
1216	2011	Pre	Kenema	No	Unknown	Ag-/IgM-
1217	2014	Post		No	Unknown	Ag-/IgM-
1218	2012	Pre		No	Unknown	Ag-/IgM+
1219	2011	Pre		No	Unknown	Ag-/IgM-
1220	2014	Post		No	Unknown	Ag-/IgM-
1221	2013	Pre	Kenema	Yes	Discharged	Ag-/IgM+
1222	2013	Pre		No	Unknown	Ag-/IgM-
1223	2010	Pre	Kenema	Yes	Discharged	Ag-/IgM-
1224	2010	Pre	Kenema	No	Unknown	Ag-/IgM-
1225	2009	Pre		No	Unknown	Ag-/IgM-
1226	2013	Pre	Kenema	Yes	Died	Ag+/IgM+-
1227	2011	Pre	Kenema	No	Unknown	Ag-/IgM-
1228	2010	Pre	Kenema	No	Unknown	Ag-/IgM-
1229	2011	Pre	Bo	No	Unknown	Ag-/IgM-
1230	2011	Pre	Kenema	No	Unknown	Ag-/IgM-
1231	2009	Pre		No	Unknown	Ag-/IgM-
1232	2015	Post		No	Unknown	Ag-/IgM-
1233	2014	Post		No	Unknown	Ag-/IgM-
1234	2013	Pre	Kenema	No	Died	Ag-/IgM-
1235	2013	Pre	Kenema	No	Unknown	Ag-/IgM-
1236	2011	Pre	Kenema	Yes	Died	Ag-/IgM+
1237	2011	Pre	Kenema	No	Unknown	Ag-/IgM-
1238	2010	Pre	Kenema	No	Unknown	Ag-/IgM+
1239	2011	Pre	Kailahun	No	Unknown	Ag-/IgM-
1240	2010	Pre		No	Died	Ag-/IgM-
1241	2011	Pre	Kenema	No	Unknown	Ag-/IgM-
1242	2013	Pre	Kenema	No	Discharged	Ag-/IgM-
1243	2010	Pre	Bombali	No	Unknown	Ag-/IgM-
1244	2013	Pre		No	Unknown	Ag-/IgM+
1245	2013	Pre	Kenema	No	Unknown	Ag-/IgM-
1246	2011	Pre	Kailahun	No	Unknown	Ag-/IgM+
1247	2014	Post		No	Unknown	Ag-/IgM-
1248	2009	Pre		No	Unknown	Ag-/IgM-
1249	2012	Pre	Pujehun	Yes	Died	Ag-/IgM+
1250	2010	Pre	Kenema	No	Unknown	Ag-/IgM+
1251	2011	Pre		No	Unknown	Ag-/IgM-
1252	2012	Pre	Bo	No	Unknown	Ag-/IgM-
1253	2009	Pre		No	Unknown	Ag-/IgM-
1254	2012	Pre		No	Unknown	Ag-/IgM-
1255	2013	Pre	Kenema	Yes	Died	Ag+/IgM+-
1256	2011	Pre	Kenema	No	Unknown	Ag-/IgM+
1257	2010	Pre	Bombali	No	Unknown	Ag-/IgM-
1258	2013	Pre		No	Unknown	Ag-/IgM-
1259	2008	Pre	Kenema	Yes	Discharged	Ag+/IgM+-
1260	2012	Pre	Kenema	Yes	Unknown	Ag-/IgM+
1261	2011	Pre		No	Unknown	Ag-/IgM-
1262	2009	Pre		No	Unknown	Ag-/IgM-
1263	2013	Pre		No	Unknown	Ag-/IgM-
1264	2016	Post		No	Unknown	Ag-/IgM-
1265	2012	Pre	Kenema	No	Unknown	Ag-/IgM-
1266	2011	Pre	Kenema	Yes	Discharged	Ag+/IgM+-
1267	2015	Post		No	Unknown	Ag-/IgM-
1268	2015	Post		No	Unknown	Ag-/IgM-
1269	2012	Pre	Kenema	No	Unknown	Ag-/IgM-
1270	2012	Pre	Kenema	Yes	Discharged	Ag-/IgM+
1271	2015	Post		No	Unknown	Ag+/IgM+-
1272	2013	Pre	Kenema	No	Unknown	Ag-/IgM-
1273	2011	Pre	Kenema	No	Unknown	Ag-/IgM-
1274	2011	Pre	Kenema	No	Unknown	Ag-/IgM-
1275	2008	Pre		No	Unknown	Ag-/IgM-
1276	2014	Post		No	Unknown	Ag-/IgM+
1277	2011	Pre	Kenema	No	Unknown	Ag-/IgM-
1278	2008	Pre		No	Unknown	Ag-/IgM-
1279	2011	Pre		No	Unknown	Ag-/IgM-
1280	2014	Post		No	Unknown	Ag-/IgM-
1281	2010	Pre	Kenema	No	Unknown	Ag-/IgM-
1282	2011	Pre	Kenema	No	Unknown	Ag-/IgM-
1283	2014	Pre	Kenema	No	Unknown	Ag-/IgM-
1284	2016	Post		Yes	Unknown	Ag-/IgM-
1285	2015	Post		No	Unknown	Ag-/IgM+
1286	2011	Pre	Bo	Yes	Discharged	Ag-/IgM+
1287	2012	Pre	Kenema	No	Discharged	Ag+/IgM+-
1288	2011	Pre	Kenema	No	Unknown	Ag-/IgM-
1289	2009	Pre		Yes	Discharged	Ag-/IgM-
1290	2015	Post		No	Unknown	Ag-/IgM+
1291	2013	Pre		No	Unknown	Ag-/IgM-
1292	2013	Pre	Kenema	No	Unknown	Ag+/IgM+-
1293	2016	Post		No	Unknown	Ag-/IgM-
1294	2014	Post		No	Unknown	Ag-/IgM-
1295	2012	Pre	Kenema	No	Unknown	Ag-/IgM+
1296	2014	Post		No	Unknown	Ag-/IgM-
1297	2011	Pre	Kenema	No	Unknown	Ag-/IgM-
1298	2013	Pre	Kailahun	No	Discharged	Ag-/IgM+
1299	2008	Pre		No	Unknown	Ag-/IgM-
1300	2012	Pre		No	Unknown	Ag-/IgM-
1301	2014	Pre		No	Unknown	Ag-/IgM-
1302	2009	Pre		No	Unknown	Ag-/IgM-
1303	2012	Pre		No	Unknown	Ag-/IgM+
1304	2016	Post		No	Unknown	Ag-/IgM-
1305	2011	Pre	Kenema	Yes	Discharged	Ag-/IgM+
1306	2010	Pre	Kenema	No	Unknown	Ag-/IgM-
1307	2012	Pre		No	Unknown	Ag-/IgM-
1308	2016	Post		No	Unknown	Ag-/IgM-
1309	2014	Pre	Bo	Yes	Died	Ag+/IgM+-
1310	2010	Pre	Kenema	No	Unknown	Ag-/IgM-
1311	2009	Pre		No	Unknown	Ag-/IgM-
1312	2010	Pre	Kenema	Yes	Discharged	Ag-/IgM-
1313	2010	Pre	Kenema	No	Unknown	Ag-/IgM+
1314	2016	Post		No	Unknown	Ag-/IgM-
1315	2012	Pre	Kenema	No	Unknown	Ag-/IgM+
1316	2011	Pre	Kenema	No	Unknown	Ag-/IgM-
1317	2012	Pre		No	Unknown	Ag-/IgM-
1318	2014	Post		No	Unknown	Ag-/IgM-
1319	2015	Post		No	Unknown	Ag-/IgM-
1320	2013	Pre		No	Unknown	Ag-/IgM-
1321	2008	Pre		No	Unknown	Ag-/IgM-
1322	2014	Pre		No	Unknown	Ag-/IgM+
1323	2014	Post		No	Unknown	Ag-/IgM+
1324	2015	Post		No	Unknown	Ag-/IgM+
1325	2014	Post		No	Unknown	Ag-/IgM-
1326	2011	Pre	Kenema	No	Unknown	Ag-/IgM-
1327	2008	Pre		No	Unknown	Ag-/IgM-
1328	2013	Pre	Kenema	Yes	Discharged	Ag-/IgM+
1329	2015	Post		No	Unknown	Ag-/IgM-
1330	2012	Pre	Bonthe	No	Unknown	Ag-/IgM-
1331	2014	Pre		No	Unknown	Ag-/IgM+
1332	2012	Pre		No	Unknown	Ag-/IgM-
1333	2012	Pre		No	Unknown	Ag-/IgM+
1334	2014	Pre		No	Unknown	Ag-/IgM+
1335	2014	Post		No	Unknown	Ag-/IgM-
1336	2010	Pre	Kenema	Yes	Died	Ag-/IgM-
1337	2012	Pre	Kenema	No	Unknown	Ag-/IgM-
1338	2011	Pre		No	Unknown	Ag-/IgM-
1339	2010	Pre	Kenema	Yes	Discharged	Ag-/IgM-
1340	2011	Pre		No	Unknown	Ag-/IgM-
1341	2009	Pre		Yes	Discharged	Ag-/IgM-
1342	2013	Pre		No	Unknown	Ag-/IgM+
1343	2014	Post		No	Unknown	Ag-/IgM-
1344	2011	Pre		No	Unknown	Ag-/IgM-
1345	2012	Pre	Kenema	No	Unknown	Ag-/IgM-
1346	2011	Pre	Koinadugu	No	Unknown	Ag-/IgM+
1347	2014	Post		No	Unknown	Ag-/IgM+
1348	2010	Pre	Kenema	No	Unknown	Ag-/IgM-
1349	2012	Pre		No	Unknown	Ag-/IgM+
1350	2014	Post		No	Unknown	Ag-/IgM-
1351	2015	Post		No	Unknown	Ag-/IgM-
1352	2013	Pre	Kenema	Yes	Discharged	Ag+/IgM+-
1353	2013	Pre		No	Unknown	Ag-/IgM+
1354	2015	Post		No	Unknown	Ag-/IgM-
1355	2013	Pre	Kenema	No	Unknown	Ag-/IgM-
1356	2011	Pre	Bo	No	Died	Ag-/IgM-
1357	2011	Pre	Kenema	Yes	Died	Ag+/IgM+-
1358	2010	Pre	Kenema	No	Unknown	Ag+/IgM+-
1359	2010	Pre	Western Area	Yes	Discharged	Ag-/IgM-
1360	2011	Pre	Bo	No	Unknown	Ag-/IgM-
1361	2013	Pre		No	Unknown	Ag-/IgM-
1362	2011	Pre	Kenema	No	Unknown	Ag-/IgM-
1363	2011	Pre	Moyamba	Yes	Unknown	Ag-/IgM-
1364	2011	Pre		No	Unknown	Ag-/IgM-
1365	2010	Pre	Kailahun	Yes	Died	Ag-/IgM-
1366	2015	Post		No	Unknown	Ag-/IgM-
1367	2012	Pre	Kenema	No	Unknown	Ag-/IgM-
1368	2009	Pre		No	Unknown	Ag-/IgM-
1369	2011	Pre	Kenema	No	Unknown	Ag-/IgM-
1370	2012	Pre		No	Discharged	Ag-/IgM-
1371	2010	Pre	Kenema	No	Unknown	Ag-/IgM-
1372	2010	Pre	Kenema	Yes	Discharged	Ag-/IgM+
1373	2012	Pre	Kailahun	No	Died	Ag+/IgM+-
1374	2014	Post		No	Unknown	Ag-/IgM-
1375	2012	Pre		No	Died	Ag-/IgM-
1376	2012	Pre		Yes	Discharged	Ag-/IgM+
1377	2012	Pre		No	Unknown	Ag-/IgM-
1378	2014	Post		No	Unknown	Ag-/IgM-
1379	2009	Pre		Yes	Died	Ag+/IgM+-
1380	2011	Pre	Kenema	No	Unknown	Ag-/IgM-
1381	2016	Post		No	Unknown	Ag-/IgM+
1382	2011	Pre	Kenema	No	Unknown	Ag-/IgM-
1383	2012	Pre		No	Unknown	Ag-/IgM-
1384	2014	Post		No	Unknown	Ag-/IgM-
1385	2011	Pre	Kenema	No	Unknown	Ag-/IgM-
1386	2015	Post		No	Unknown	Ag-/IgM-
1387	2012	Pre	Kenema	No	Unknown	Ag-/IgM-
1388	2010	Pre	Kenema	Yes	Discharged	Ag-/IgM-
1389	2011	Pre		No	Unknown	Ag-/IgM-
1390	2011	Pre		No	Unknown	Ag-/IgM-
1391	2014	Post		No	Unknown	Ag-/IgM-
1392	2013	Pre		No	Unknown	Ag-/IgM-
1393	2014	Post		No	Unknown	Ag-/IgM-
1394	2012	Pre	Bonthe	No	Unknown	Ag-/IgM-
1395	2012	Pre	Kenema	No	Discharged	Ag-/IgM-
1396	2008	Pre		No	Unknown	Ag-/IgM-
1397	2012	Pre		No	Unknown	Ag-/IgM+
1398	2012	Pre	Bo	Yes	Died	Ag+/IgM+-
1399	2012	Pre	Kenema	Yes	Died	Ag-/IgM+
1400	2008	Pre		No	Unknown	Ag-/IgM-
1401	2016	Post		No	Unknown	Ag+/IgM+-
1402	2009	Pre		No	Unknown	Ag-/IgM-
1403	2010	Pre	Kailahun	No	Unknown	Ag-/IgM-
1404	2014	Post		No	Unknown	Ag-/IgM-
1405	2010	Pre	Kenema	No	Unknown	Ag-/IgM-
1406	2013	Pre		No	Unknown	Ag-/IgM-
1407	2012	Pre	Kenema	No	Unknown	Ag-/IgM-
1408	2011	Pre	Kenema	No	Unknown	Ag-/IgM-
1409	2015	Post		No	Unknown	Ag-/IgM+
1410	2015	Post		No	Unknown	Ag+/IgM+-
1411	2014	Post		No	Unknown	Ag-/IgM-
1412	2011	Pre	Kenema	No	Unknown	Ag-/IgM+
1413	2010	Pre	Kenema	No	Unknown	Ag-/IgM-
1414	2013	Pre	Kenema	No	Unknown	Ag-/IgM-
1415	2014	Post		No	Unknown	Ag-/IgM-
1416	2015	Post		No	Unknown	Ag-/IgM-
1417	2012	Pre	Kenema	No	Unknown	Ag-/IgM-
1418	2014	Post		No	Unknown	Ag-/IgM-
1419	2010	Pre	Kenema	No	Unknown	Ag-/IgM-
1420	2008	Pre		Yes	Discharged	Ag+/IgM+-
1421	2014	Post		No	Unknown	Ag-/IgM-
1422	2015	Post		No	Unknown	Ag-/IgM-
1423	2012	Pre	Kailahun	No	Unknown	Ag-/IgM-
1424	2009	Pre		No	Unknown	Ag-/IgM-
1425	2012	Pre		No	Died	Ag-/IgM+
1426	2012	Pre		No	Unknown	Ag-/IgM-
1427	2013	Pre		No	Unknown	Ag-/IgM-
1428	2015	Post		No	Unknown	Ag-/IgM-
1429	2012	Pre		No	Discharged	Ag-/IgM-
1430	2011	Pre	Kenema	No	Unknown	Ag-/IgM-
1431	2009	Pre		No	Unknown	Ag-/IgM-
1432	2012	Pre	Kenema	Yes	Discharged	Ag-/IgM+
1433	2011	Pre		No	Unknown	Ag+/IgM+-
1434	2013	Pre		No	Unknown	Ag-/IgM+
1435	2012	Pre	Kenema	Yes	Discharged	Ag-/IgM+
1436	2012	Pre	Bo	No	Unknown	Ag-/IgM-
1437	2008	Pre		No	Unknown	Ag-/IgM-
1438	2011	Pre	Kenema	No	Unknown	Ag-/IgM-
1439	2012	Pre		No	Unknown	Ag+/IgM+-
1440	2011	Pre	Kenema	Yes	Died	Ag+/IgM+-
1441	2011	Pre	Kenema	No	Unknown	Ag-/IgM-
1442	2011	Pre		No	Unknown	Ag-/IgM-
1443	2013	Pre		No	Unknown	Ag-/IgM-
1444	2012	Pre	Kenema	No	Unknown	Ag-/IgM+
1445	2010	Pre	Kenema	No	Unknown	Ag-/IgM-
1446	2012	Pre		No	Unknown	Ag-/IgM-
1447	2013	Pre	Kenema	No	Unknown	Ag-/IgM+
1448	2010	Pre	Kenema	Yes	Discharged	Ag-/IgM-
1449	2014	Post		No	Unknown	Ag-/IgM-
1450	2014	Post		No	Unknown	Ag-/IgM-
1451	2009	Pre		Yes	Discharged	Ag-/IgM+
1452	2015	Post		No	Unknown	Ag-/IgM-
1453	2008	Pre		No	Unknown	Ag-/IgM-
1454	2012	Pre	Kenema	No	Died	Ag-/IgM-
1455	2011	Pre	Kenema	No	Unknown	Ag-/IgM+
1456	2010	Pre	Kenema	Yes	Unknown	Ag-/IgM-
1457	2011	Pre	Kenema	Yes	Died	Ag+/IgM+-
1458	2015	Post		Yes	Discharged	Ag-/IgM-
1459	2013	Pre		No	Unknown	Ag-/IgM-
1460	2013	Pre	Kenema	No	Unknown	Ag-/IgM-
1461	2012	Pre	Bo	No	Unknown	Ag-/IgM-
1462	2013	Pre	Kenema	No	Unknown	Ag-/IgM-
1463	2010	Pre	Kenema	Yes	Died	Ag+/IgM+-
1464	2012	Pre	Kenema	No	Unknown	Ag-/IgM-
1465	2010	Pre	Kenema	No	Unknown	Ag+/IgM+-
1466	2016	Post		No	Unknown	Ag-/IgM-
1467	2009	Pre		No	Unknown	Ag-/IgM-
1468	2013	Pre	Kenema	No	Unknown	Ag-/IgM+
1469	2011	Pre	Kenema	No	Died	Ag+/IgM+-
1470	2014	Post		No	Unknown	Ag-/IgM-
1471	2013	Pre		No	Unknown	Ag-/IgM-
1472	2008	Pre		Yes	Discharged	Ag-/IgM-
1473	2009	Pre		No	Unknown	Ag+/IgM+-
1474	2015	Post		No	Unknown	Ag-/IgM-
1475	2011	Pre	Kenema	Yes	Died	Ag+/IgM+-
1476	2016	Post		No	Unknown	Ag-/IgM-
1477	2009	Pre		No	Unknown	Ag-/IgM-
1478	2010	Pre	Kenema	No	Unknown	Ag-/IgM-
1479	2008	Pre		No	Unknown	Ag+/IgM+-
1480	2014	Post		No	Unknown	Ag-/IgM-
1481	2010	Pre	Kenema	Yes	Discharged	Ag-/IgM-
1482	2012	Pre	Kailahun	No	Discharged	Ag-/IgM-
1483	2009	Pre		Yes	Discharged	Ag-/IgM+
1484	2013	Pre	Kenema	No	Unknown	Ag-/IgM+
1485	2014	Post		No	Unknown	Ag-/IgM-
1486	2012	Pre	Kenema	No	Unknown	Ag-/IgM+
1487	2011	Pre		No	Unknown	Ag-/IgM-
1488	2013	Pre		No	Unknown	Ag-/IgM-
1489	2008	Pre		No	Unknown	Ag-/IgM+
1490	2010	Pre	Kenema	No	Unknown	Ag-/IgM+
1491	2014	Post		No	Unknown	Ag-/IgM-
1492	2013	Pre	Kenema	No	Unknown	Ag-/IgM+
1493	2011	Pre	Kailahun	Yes	Died	Ag+/IgM+-
1494	2014	Post		No	Unknown	Ag-/IgM-
1495	2011	Pre	Kenema	No	Unknown	Ag-/IgM-
1496	2011	Pre		No	Unknown	Ag-/IgM-
1497	2010	Pre	Kono	Yes	Died	Ag-/IgM-
1498	2012	Pre	Kenema	No	Died	Ag-/IgM+
1499	2014	Post		No	Unknown	Ag-/IgM-
1500	2012	Pre	Bonthe	No	Discharged	Ag-/IgM-
1501	2010	Pre	Kenema	No	Unknown	Ag-/IgM-
1502	2012	Pre	Kenema	No	Unknown	Ag-/IgM+
1503	2010	Pre	Bombali	No	Unknown	Ag-/IgM-
1504	2013	Pre		No	Unknown	Ag-/IgM-
1505	2015	Post		No	Unknown	Ag-/IgM-
1506	2010	Pre	Kenema	No	Unknown	Ag-/IgM-
1507	2008	Pre		Yes	Discharged	Ag-/IgM-
1508	2012	Pre	Kenema	Yes	Discharged	Ag-/IgM-
1509	2016	Post		No	Unknown	Ag-/IgM-
1510	2013	Pre		No	Unknown	Ag-/IgM-
1511	2013	Pre		No	Unknown	Ag-/IgM+
1512	2016	Post		No	Unknown	Ag-/IgM-
1513	2011	Pre		No	Unknown	Ag-/IgM-
1514	2010	Pre	Kenema	Yes	Died	Ag+/IgM+-
1515	2015	Post		No	Unknown	Ag-/IgM+
1516	2012	Pre		No	Unknown	Ag-/IgM-
1517	2014	Pre	Bo	No	Discharged	Ag-/IgM-
1518	2011	Pre	Kenema	Yes	Discharged	Ag-/IgM+
1519	2011	Pre	Kenema	No	Unknown	Ag-/IgM+
1520	2011	Pre	Bo	No	Unknown	Ag-/IgM-
1521	2010	Pre	Kenema	No	Unknown	Ag-/IgM-
1522	2009	Pre		No	Unknown	Ag-/IgM+
1523	2012	Pre	Western Area	No	Unknown	Ag-/IgM-
1524	2014	Post		No	Unknown	Ag-/IgM-
1525	2013	Pre	Kenema	No	Unknown	Ag-/IgM-
1526	2010	Pre	Kenema	Yes	Discharged	Ag-/IgM-
1527	2012	Pre	Bo	No	Unknown	Ag-/IgM-
1528	2011	Pre	Kenema	No	Unknown	Ag-/IgM-
1529	2010	Pre	Kenema	Yes	Discharged	Ag-/IgM-
1530	2009	Pre		Yes	Discharged	Ag-/IgM-
1531	2016	Post		No	Unknown	Ag-/IgM-
1532	2010	Pre		Yes	Discharged	Ag-/IgM-
1533	2011	Pre	Kenema	No	Unknown	Ag-/IgM+
1534	2011	Pre	Bombali	No	Died	Ag-/IgM-
1535	2015	Post		No	Unknown	Ag-/IgM-
1536	2008	Pre		Yes	Died	Ag+/IgM+-
1537	2008	Pre		No	Unknown	Ag-/IgM-
1538	2011	Pre	Kenema	No	Unknown	Ag-/IgM-
1539	2011	Pre		No	Unknown	Ag-/IgM-
1540	2011	Pre	Kenema	Yes	Died	Ag-/IgM-
1541	2011	Pre	Kenema	No	Unknown	Ag-/IgM-
1542	2011	Pre	Kenema	Yes	Discharged	Ag+/IgM+-
1543	2012	Pre	Kenema	No	Unknown	Ag-/IgM+
1544	2011	Pre	Bonthe	No	Unknown	Ag-/IgM-
1545	2009	Pre		Yes	Discharged	Ag-/IgM-
1546	2011	Pre	Kenema	No	Unknown	Ag-/IgM+
1547	2014	Post		No	Unknown	Ag-/IgM-
1548	2015	Post		No	Unknown	Ag-/IgM-
1549	2014	Post		No	Unknown	Ag-/IgM-
1550	2014	Pre		No	Unknown	Ag-/IgM-
1551	2011	Pre		No	Unknown	Ag-/IgM-
1552	2015	Post		No	Unknown	Ag-/IgM-
1553	2011	Pre		No	Unknown	Ag-/IgM-
1554	2009	Pre		No	Unknown	Ag+/IgM+-
1555	2012	Pre	Kenema	No	Unknown	Ag-/IgM-
1556	2011	Pre	Kenema	No	Unknown	Ag-/IgM-
1557	2013	Pre	Bo	Yes	Discharged	Ag-/IgM-
1558	2012	Pre		No	Unknown	Ag-/IgM+
1559	2010	Pre	Kenema	No	Unknown	Ag-/IgM-
1560	2011	Pre		No	Died	Ag+/IgM+-
1561	2016	Post	Kenema	Yes	Unknown	Ag-/IgM-
1562	2013	Pre	Kenema	No	Unknown	Ag+/IgM+-
1563	2010	Pre	Kenema	Yes	Discharged	Ag-/IgM+
1564	2012	Pre	Bo	No	Unknown	Ag-/IgM-
1565	2016	Post		Yes	Unknown	Ag-/IgM-
1566	2012	Pre		No	Discharged	Ag-/IgM-
1567	2013	Pre		No	Unknown	Ag-/IgM-
1568	2015	Post		No	Unknown	Ag-/IgM+
1569	2013	Pre		No	Unknown	Ag-/IgM-
1570	2014	Pre	Kenema	No	Unknown	Ag-/IgM+
1571	2010	Pre	Kenema	No	Unknown	Ag-/IgM-
1572	2014	Post		No	Unknown	Ag-/IgM+
1573	2011	Pre		No	Unknown	Ag-/IgM-
1574	2011	Pre	Kenema	No	Unknown	Ag-/IgM+
1575	2008	Pre		Yes	Discharged	Ag-/IgM-
1576	2015	Post		No	Unknown	Ag-/IgM-
1577	2013	Pre		No	Unknown	Ag-/IgM-
1578	2012	Pre	Bo	No	Unknown	Ag-/IgM+
1579	2010	Pre	Kenema	Yes	Discharged	Ag-/IgM-
1580	2015	Post		No	Unknown	Ag-/IgM+
1581	2010	Pre	Kenema	No	Unknown	Ag-/IgM-
1582	2015	Post		No	Unknown	Ag-/IgM-
1583	2009	Pre		No	Unknown	Ag-/IgM-
1584	2016	Post		No	Unknown	Ag-/IgM-
1585	2012	Pre	Kenema	No	Died	Ag+/IgM+-
1586	2012	Pre	Kenema	No	Unknown	Ag-/IgM-
1587	2012	Pre		No	Unknown	Ag-/IgM-
1588	2011	Pre	Kenema	No	Unknown	Ag-/IgM-
1589	2014	Post		No	Unknown	Ag-/IgM+
1590	2010	Pre	Kenema	Yes	Unknown	Ag-/IgM-
1591	2012	Pre		No	Unknown	Ag-/IgM-
1592	2011	Pre	Kenema	Yes	Died	Ag-/IgM+
1593	2012	Pre		No	Unknown	Ag-/IgM-
1594	2013	Pre	Bo	Yes	Discharged	Ag-/IgM+
1595	2011	Pre	Kenema	No	Unknown	Ag-/IgM-
1596	2012	Pre	Kenema	Yes	Discharged	Ag-/IgM+
1597	2015	Post		No	Unknown	Ag-/IgM-
1598	2014	Pre	Kenema	Yes	Died	Ag-/IgM+
1599	2013	Pre		No	Unknown	Ag-/IgM+
1600	2011	Pre	Kailahun	Yes	Died	Ag+/IgM+-
1601	2010	Pre	Kenema	Yes	Discharged	Ag-/IgM-
1602	2013	Pre		No	Unknown	Ag-/IgM-
1603	2011	Pre	Kenema	No	Unknown	Ag-/IgM-
1604	2013	Pre	Kenema	No	Unknown	Ag-/IgM+
1605	2014	Pre		No	Unknown	Ag-/IgM+
1606	2011	Pre		Yes	Unknown	Ag-/IgM-
1607	2013	Pre		Yes	Died	Ag-/IgM+
1608	2011	Pre	Kenema	No	Died	Ag-/IgM-
1609	2012	Pre		No	Died	Ag+/IgM+-
1610	2011	Pre	Kenema	No	Unknown	Ag-/IgM-
1611	2010	Pre	Kenema	No	Unknown	Ag-/IgM-
1612	2014	Post		No	Unknown	Ag-/IgM+
1613	2009	Pre		No	Unknown	Ag-/IgM-
1614	2014	Pre	Kenema	No	Died	Ag-/IgM+
1615	2013	Pre		No	Unknown	Ag-/IgM+
1616	2015	Post		No	Unknown	Ag-/IgM-
1617	2009	Pre		Yes	Discharged	Ag-/IgM-
1618	2013	Pre		No	Unknown	Ag-/IgM+
1619	2009	Pre		Yes	Discharged	Ag-/IgM-
1620	2012	Pre	Kenema	No	Unknown	Ag-/IgM-
1621	2015	Post		No	Unknown	Ag-/IgM-
1622	2011	Pre	Kenema	No	Unknown	Ag-/IgM-
1623	2009	Pre		Yes	Discharged	Ag-/IgM-
1624	2013	Pre	Kenema	No	Unknown	Ag-/IgM+
1625	2015	Post	Kenema	Yes	Discharged	Ag-/IgM+
1626	2011	Pre	Koinadugu	No	Unknown	Ag-/IgM-
1627	2008	Pre		No	Unknown	Ag-/IgM-
1628	2012	Pre	Bo	No	Unknown	Ag-/IgM-
1629	2015	Post	Kenema	Yes	Died	Ag-/IgM+
1630	2014	Post		No	Unknown	Ag-/IgM+
1631	2013	Pre	Kenema	No	Unknown	Ag-/IgM+
1632	2011	Pre		Yes	Died	Ag+/IgM+-
1633	2015	Post		No	Unknown	Ag-/IgM-
1634	2014	Post		No	Unknown	Ag-/IgM-
1635	2009	Pre		No	Unknown	Ag-/IgM-
1636	2010	Pre	Kenema	No	Unknown	Ag-/IgM-
1637	2008	Pre		No	Unknown	Ag-/IgM-
1638	2012	Pre		No	Unknown	Ag-/IgM-
1639	2014	Post		No	Unknown	Ag-/IgM-
1640	2010	Pre	Kenema	Yes	Discharged	Ag-/IgM+
1641	2008	Pre		No	Unknown	Ag+/IgM+-
1642	2011	Pre	Kenema	No	Unknown	Ag-/IgM+
1643	2010	Pre	Kenema	No	Discharged	Ag-/IgM+
1644	2010	Pre	Kenema	No	Unknown	Ag-/IgM+
1645	2015	Post		No	Unknown	Ag-/IgM-
1646	2015	Post		No	Unknown	Ag-/IgM-
1647	2009	Pre		No	Unknown	Ag-/IgM-
1648	2015	Post		No	Unknown	Ag-/IgM-
1649	2014	Post		No	Unknown	Ag-/IgM-
1650	2014	Pre		No	Unknown	Ag-/IgM-
1651	2009	Pre		Yes	Discharged	Ag-/IgM-
1652	2011	Pre	Kenema	No	Unknown	Ag-/IgM+
1653	2012	Pre	Kenema	No	Unknown	Ag-/IgM-
1654	2008	Pre		No	Unknown	Ag-/IgM-
1655	2008	Pre		No	Unknown	Ag-/IgM-
1656	2015	Post		No	Unknown	Ag-/IgM-
1657	2013	Pre		No	Unknown	Ag-/IgM-
1658	2014	Post		No	Unknown	Ag-/IgM-
1659	2008	Pre		Yes	Discharged	Ag-/IgM-
1660	2013	Pre	Kenema	No	Unknown	Ag-/IgM-
1661	2015	Post		No	Unknown	Ag-/IgM-
1662	2014	Post		No	Unknown	Ag-/IgM-
1663	2015	Post		No	Unknown	Ag-/IgM-
1664	2011	Pre		No	Unknown	Ag-/IgM-
1665	2014	Post		No	Unknown	Ag-/IgM-
1666	2014	Post		No	Unknown	Ag-/IgM-
1667	2016	Post		No	Unknown	Ag-/IgM-
1668	2010	Pre	Kenema	No	Unknown	Ag-/IgM-
1669	2012	Pre	Kenema	No	Discharged	Ag+/IgM+-
1670	2012	Pre	Kenema	No	Died	Ag-/IgM-
1671	2012	Pre		No	Unknown	Ag-/IgM-
1672	2009	Pre		Yes	Discharged	Ag-/IgM-
1673	2012	Pre	Kenema	Yes	Discharged	Ag-/IgM-
1674	2011	Pre		No	Unknown	Ag-/IgM-
1675	2014	Post		No	Unknown	Ag-/IgM-
1676	2009	Pre		Yes	Discharged	Ag-/IgM-
1677	2013	Pre		No	Unknown	Ag-/IgM+
1678	2014	Pre	Bo	Yes	Died	Ag-/IgM-
1679	2008	Pre		No	Unknown	Ag-/IgM-
1680	2008	Pre		No	Unknown	Ag-/IgM-
1681	2013	Pre	Kenema	No	Unknown	Ag-/IgM-
1682	2015	Post		No	Unknown	Ag-/IgM-
1683	2013	Pre	Kenema	No	Discharged	Ag-/IgM-
1684	2014	Post		No	Unknown	Ag-/IgM-
1685	2015	Post		No	Unknown	Ag-/IgM-
1686	2016	Post		Yes	Died	Ag+/IgM+-
1687	2009	Pre		No	Died	Ag+/IgM+-
1688	2010	Pre	Kenema	No	Unknown	Ag-/IgM-
1689	2010	Pre	Kenema	Yes	Died	Ag-/IgM-
1690	2012	Pre		No	Unknown	Ag-/IgM-
1691	2014	Post		No	Unknown	Ag-/IgM-
1692	2008	Pre		No	Unknown	Ag-/IgM+
1693	2012	Pre		No	Unknown	Ag-/IgM-
1694	2013	Pre		No	Unknown	Ag-/IgM+
1695	2010	Pre	Kenema	No	Unknown	Ag-/IgM-
1696	2013	Pre	Kenema	No	Unknown	Ag-/IgM-
1697	2009	Pre		No	Unknown	Ag-/IgM-
1698	2010	Pre	Bombali	No	Unknown	Ag-/IgM-
1699	2015	Post		No	Unknown	Ag-/IgM-
1700	2012	Pre		No	Unknown	Ag-/IgM-
1701	2014	Post		No	Unknown	Ag-/IgM-
1702	2009	Pre		Yes	Discharged	Ag+/IgM+-
1703	2010	Pre	Kenema	No	Unknown	Ag-/IgM-
1704	2010	Pre	Kenema	Yes	Discharged	Ag-/IgM+
1705	2012	Pre		No	Unknown	Ag-/IgM-
1706	2010	Pre	Kenema	No	Unknown	Ag+/IgM+-
1707	2011	Pre	Kenema	No	Unknown	Ag-/IgM-
1708	2013	Pre		No	Unknown	Ag-/IgM+
1709	2013	Pre	Bo	Yes	Discharged	Ag-/IgM-
1710	2012	Pre		No	Unknown	Ag-/IgM-
1711	2015	Post		No	Unknown	Ag-/IgM+
1712	2014	Pre	Kenema	No	Unknown	Ag-/IgM+
1713	2009	Pre		No	Unknown	Ag-/IgM-
1714	2011	Pre		No	Unknown	Ag-/IgM-
1715	2009	Pre		No	Unknown	Ag-/IgM-
1716	2015	Post		No	Unknown	Ag-/IgM-
1717	2010	Pre	Kenema	Yes	Died	Ag-/IgM-
1718	2011	Pre		No	Unknown	Ag-/IgM-
1719	2012	Pre	Moyamba	No	Died	Ag+/IgM+-
1720	2014	Post		No	Unknown	Ag-/IgM-
1721	2009	Pre	Kenema	Yes	Discharged	Ag-/IgM-
1722	2013	Pre	Bombali	No	Unknown	Ag-/IgM+
1723	2008	Pre		No	Unknown	Ag-/IgM-
1724	2011	Pre		No	Unknown	Ag-/IgM-
1725	2010	Pre	Kenema	Yes	Died	Ag-/IgM-
1726	2016	Post		No	Unknown	Ag-/IgM-
1727	2014	Post		No	Unknown	Ag+/IgM+-
1728	2011	Pre		No	Unknown	Ag-/IgM-
1729	2011	Pre	Bo	No	Unknown	Ag-/IgM+
1730	2015	Post		No	Unknown	Ag-/IgM+
1731	2016	Post		No	Unknown	Ag-/IgM-
1732	2009	Pre		No	Unknown	Ag-/IgM-
1733	2011	Pre	Kenema	No	Unknown	Ag-/IgM-
1734	2013	Pre	Kenema	Yes	Unknown	Ag-/IgM+
1735	2008	Pre		No	Discharged	Ag-/IgM-
1736	2010	Pre	Kono	Yes	Discharged	Ag-/IgM-
1737	2014	Post		No	Unknown	Ag-/IgM-
1738	2012	Pre		No	Unknown	Ag-/IgM-
1739	2016	Post	Kailahun	Yes	Discharged	Ag-/IgM+
1740	2015	Post		No	Unknown	Ag-/IgM-
1741	2010	Pre	Kenema	No	Unknown	Ag-/IgM-
1742	2012	Pre	Kenema	No	Discharged	Ag-/IgM+
1743	2011	Pre	Bo	No	Unknown	Ag-/IgM-
1744	2010	Pre	Kenema	No	Unknown	Ag-/IgM-
1745	2013	Pre		No	Unknown	Ag-/IgM+
1746	2013	Pre		No	Unknown	Ag-/IgM-
1747	2014	Post		No	Unknown	Ag-/IgM+
1748	2014	Pre		No	Unknown	Ag-/IgM+
1749	2010	Pre	Kenema	Yes	Unknown	Ag-/IgM-
1750	2013	Pre	Kenema	Yes	Discharged	Ag-/IgM+
1751	2015	Post		No	Unknown	Ag-/IgM-
1752	2014	Post		No	Unknown	Ag-/IgM+
1753	2010	Pre	Kenema	No	Unknown	Ag-/IgM-
1754	2011	Pre	Bo	Yes	Unknown	Ag+/IgM+-
1755	2010	Pre	Kenema	No	Unknown	Ag-/IgM-
1756	2011	Pre	Kenema	No	Died	Ag-/IgM+
1757	2014	Post		No	Unknown	Ag-/IgM-
1758	2011	Pre	Kenema	Yes	Discharged	Ag-/IgM-
1759	2008	Pre		No	Unknown	Ag-/IgM-
1760	2012	Pre	Kenema	No	Unknown	Ag-/IgM+
1761	2011	Pre	Kenema	No	Unknown	Ag-/IgM-
1762	2012	Pre	Bo	Yes	Discharged	Ag-/IgM-
1763	2010	Pre	Kenema	Yes	Discharged	Ag-/IgM-
1764	2015	Post		No	Unknown	Ag-/IgM-
1765	2012	Pre		No	Unknown	Ag-/IgM-
1766	2010	Pre	Kenema	No	Unknown	Ag-/IgM-
1767	2015	Post		No	Unknown	Ag-/IgM+
1768	2011	Pre	Kenema	No	Unknown	Ag-/IgM-
1769	2012	Pre		No	Unknown	Ag-/IgM-
1770	2010	Pre	Kenema	No	Unknown	Ag-/IgM-
1771	2012	Pre	Kailahun	No	Unknown	Ag-/IgM-
1772	2011	Pre	Kenema	Yes	Died	Ag-/IgM-
1773	2015	Post		No	Unknown	Ag-/IgM+
1774	2012	Pre		No	Unknown	Ag-/IgM-
1775	2008	Pre		Yes	Died	Ag-/IgM+
1776	2011	Pre		No	Unknown	Ag-/IgM+
1777	2016	Post		No	Unknown	Ag-/IgM-
1778	2009	Pre		No	Unknown	Ag-/IgM-
1779	2014	Post		No	Unknown	Ag-/IgM-
1780	2014	Post		No	Unknown	Ag-/IgM-
1781	2011	Pre		No	Unknown	Ag-/IgM-
1782	2012	Pre		No	Unknown	Ag-/IgM+
1783	2015	Post		No	Unknown	Ag-/IgM-
1784	2016	Post		No	Unknown	Ag-/IgM-
1785	2009	Pre		No	Unknown	Ag-/IgM-
1786	2011	Pre	Kailahun	No	Unknown	Ag-/IgM-
1787	2010	Pre	Bombali	No	Unknown	Ag-/IgM-
1788	2009	Pre		No	Unknown	Ag+/IgM+-
1789	2010	Pre	Kenema	No	Unknown	Ag-/IgM-
1790	2014	Post		No	Unknown	Ag-/IgM-
1791	2014	Pre		No	Unknown	Ag-/IgM-
1792	2012	Pre		No	Unknown	Ag-/IgM-
1793	2013	Pre	Kenema	Yes	Unknown	Ag-/IgM-
1794	2014	Post		No	Unknown	Ag-/IgM+
1795	2009	Pre		No	Unknown	Ag-/IgM-
1796	2013	Pre	Kenema	Yes	Unknown	Ag-/IgM-
1797	2014	Post		No	Unknown	Ag-/IgM+
1798	2012	Pre	Bo	No	Unknown	Ag-/IgM-
1799	2008	Pre		No	Unknown	Ag-/IgM-
1800	2011	Pre	Kenema	No	Unknown	Ag-/IgM-
1801	2016	Post		No	Unknown	Ag-/IgM-
1802	2010	Pre	Kenema	No	Unknown	Ag-/IgM-
1803	2014	Post		No	Unknown	Ag-/IgM-
1804	2011	Pre	Bonthe	No	Unknown	Ag-/IgM-
1805	2011	Pre		No	Unknown	Ag-/IgM-
1806	2013	Pre	Western Area	No	Unknown	Ag-/IgM-
1807	2010	Pre	Kenema	No	Unknown	Ag-/IgM-
1808	2008	Pre		No	Unknown	Ag-/IgM-
1809	2011	Pre		No	Unknown	Ag-/IgM+
1810	2008	Pre		No	Unknown	Ag-/IgM-
1811	2010	Pre	Kenema	Yes	Unknown	Ag-/IgM-
1812	2013	Pre		No	Unknown	Ag-/IgM+
1813	2011	Pre	Kenema	No	Died	Ag-/IgM-
1814	2010	Pre	Kenema	No	Unknown	Ag-/IgM-
1815	2010	Pre	Kenema	Yes	Discharged	Ag-/IgM-
1816	2011	Pre		No	Unknown	Ag-/IgM-
1817	2014	Post		No	Unknown	Ag-/IgM-
1818	2015	Post		No	Unknown	Ag-/IgM-
1819	2013	Pre		No	Unknown	Ag-/IgM+
1820	2010	Pre	Kenema	No	Unknown	Ag-/IgM-
1821	2013	Pre	Kenema	Yes	Unknown	Ag-/IgM-
1822	2014	Post	Kailahun	No	Died	Ag-/IgM-
1823	2013	Pre	Kenema	Yes	Died	Ag-/IgM+
1824	2012	Pre	Kenema	No	Discharged	Ag-/IgM-
1825	2010	Pre	Kenema	Yes	Discharged	Ag-/IgM-
1826	2012	Pre		No	Unknown	Ag+/IgM+-
1827	2011	Pre		No	Unknown	Ag-/IgM-
1828	2009	Pre		No	Unknown	Ag-/IgM-
1829	2012	Pre	Kenema	No	Unknown	Ag-/IgM-
1830	2012	Pre	Bombali	No	Unknown	Ag-/IgM-
1831	2011	Pre		No	Unknown	Ag-/IgM-
1832	2010	Pre	Kenema	No	Unknown	Ag-/IgM-
1833	2014	Post		No	Unknown	Ag-/IgM-
1834	2014	Post		No	Unknown	Ag-/IgM+
1835	2014	Post		No	Unknown	Ag-/IgM-
1836	2011	Pre	Kenema	No	Unknown	Ag-/IgM+
1837	2011	Pre	Bo	No	Unknown	Ag-/IgM-
1838	2013	Pre		No	Unknown	Ag-/IgM+
1839	2011	Pre		No	Unknown	Ag-/IgM-
1840	2010	Pre	Kenema	No	Unknown	Ag-/IgM-
1841	2016	Post		No	Unknown	Ag-/IgM-
1842	2011	Pre		No	Unknown	Ag-/IgM-
1843	2012	Pre	Kenema	No	Unknown	Ag-/IgM-
1844	2009	Pre		Yes	Discharged	Ag+/IgM+-
1845	2012	Pre	Kenema	No	Unknown	Ag-/IgM+
1846	2011	Pre	Kenema	No	Unknown	Ag-/IgM-
1847	2011	Pre	Kenema	No	Unknown	Ag-/IgM-
1848	2015	Post		No	Unknown	Ag-/IgM-
1849	2014	Post		No	Unknown	Ag-/IgM+
1850	2010	Pre	Kenema	No	Discharged	Ag-/IgM+
1851	2010	Pre	Kenema	No	Unknown	Ag-/IgM-
1852	2014	Post		No	Unknown	Ag-/IgM-
1853	2014	Post		No	Unknown	Ag-/IgM+
1854	2012	Pre	Kenema	Yes	Died	Ag-/IgM-
1855	2016	Post		No	Unknown	Ag-/IgM-
1856	2011	Pre	Kenema	No	Unknown	Ag-/IgM+
1857	2010	Pre	Kenema	Yes	Discharged	Ag-/IgM-
1858	2012	Pre	Bo	Yes	Discharged	Ag-/IgM+
1859	2010	Pre	Kenema	Yes	Discharged	Ag+/IgM+-
1860	2013	Pre	Kenema	No	Discharged	Ag-/IgM-
1861	2009	Pre		No	Died	Ag+/IgM+-
1862	2011	Pre	Kenema	No	Unknown	Ag-/IgM-
1863	2013	Pre	Kailahun	No	Unknown	Ag-/IgM+
1864	2012	Pre	Bo	Yes	Discharged	Ag-/IgM+
1865	2011	Pre		No	Unknown	Ag-/IgM-
1866	2014	Post		No	Unknown	Ag-/IgM-
1867	2012	Pre	Kenema	Yes	Unknown	Ag-/IgM-
1868	2014	Post		No	Unknown	Ag-/IgM+
1869	2014	Post		No	Unknown	Ag+/IgM+-
1870	2010	Pre	Bombali	No	Unknown	Ag-/IgM-
1871	2015	Post		No	Unknown	Ag-/IgM-
1872	2013	Pre	Kenema	No	Unknown	Ag-/IgM+
1873	2015	Post		No	Unknown	Ag-/IgM-
1874	2009	Pre		No	Unknown	Ag+/IgM+-
1875	2008	Pre		No	Unknown	Ag-/IgM-
1876	2014	Pre		No	Unknown	Ag-/IgM+
1877	2013	Pre	Bo	Yes	Discharged	Ag-/IgM+
1878	2011	Pre	Bombali	No	Unknown	Ag+/IgM+-
1879	2015	Post		Yes	Discharged	Ag-/IgM+
1880	2008	Pre		Yes	Died	Ag+/IgM+-
1881	2014	Post		No	Unknown	Ag-/IgM-
1882	2013	Pre		No	Unknown	Ag-/IgM+
1883	2012	Pre	Kenema	No	Unknown	Ag-/IgM+
1884	2015	Post		No	Unknown	Ag-/IgM-
1885	2014	Post		No	Unknown	Ag-/IgM-
1886	2011	Pre	Kenema	Yes	Unknown	Ag-/IgM-
1887	2012	Pre		No	Unknown	Ag-/IgM+
1888	2016	Post		No	Unknown	Ag-/IgM-
1889	2011	Pre	Kenema	No	Unknown	Ag-/IgM-
1890	2014	Post		No	Unknown	Ag-/IgM+
1891	2016	Post		No	Unknown	Ag+/IgM+-
1892	2010	Pre	Kenema	No	Unknown	Ag-/IgM-
1893	2009	Pre		No	Unknown	Ag-/IgM-
1894	2008	Pre		No	Unknown	Ag-/IgM-
1895	2014	Post		No	Unknown	Ag-/IgM-
1896	2012	Pre	Kenema	No	Unknown	Ag-/IgM-
1897	2014	Post		No	Unknown	Ag-/IgM-
1898	2012	Pre	Kenema	No	Unknown	Ag-/IgM-
1899	2016	Post		No	Unknown	Ag-/IgM-
1900	2012	Pre	Bo	No	Unknown	Ag-/IgM+
1901	2012	Pre	Kenema	Yes	Discharged	Ag-/IgM+
1902	2010	Pre	Kenema	Yes	Died	Ag-/IgM-
1903	2016	Post		No	Unknown	Ag-/IgM-
1904	2012	Pre	Pujehun	Yes	Unknown	Ag+/IgM+-
1905	2016	Post		Yes	Unknown	Ag-/IgM-
1906	2014	Post		No	Unknown	Ag-/IgM-
1907	2015	Post		No	Unknown	Ag-/IgM-
1908	2010	Pre	Kenema	Yes	Unknown	Ag+/IgM+-
1909	2011	Pre	Kenema	No	Unknown	Ag-/IgM-
1910	2012	Pre		No	Unknown	Ag-/IgM-
1911	2009	Pre	Kenema	Yes	Discharged	Ag-/IgM-
1912	2015	Post		No	Unknown	Ag+/IgM+-
1913	2011	Pre	Kenema	No	Unknown	Ag-/IgM-
1914	2015	Post		No	Unknown	Ag-/IgM+
1915	2012	Pre	Kenema	No	Unknown	Ag-/IgM-
1916	2012	Pre		No	Unknown	Ag-/IgM-
1917	2013	Pre		No	Unknown	Ag-/IgM-
1918	2013	Pre	Tonkolili	Yes	Unknown	Ag-/IgM+
1919	2010	Pre	Kenema	Yes	Discharged	Ag-/IgM-
1920	2012	Pre	Kenema	No	Unknown	Ag-/IgM-
1921	2013	Pre		No	Unknown	Ag-/IgM-
1922	2015	Post		No	Unknown	Ag-/IgM-
1923	2013	Pre		No	Unknown	Ag-/IgM+
1924	2014	Post		No	Unknown	Ag-/IgM+
1925	2010	Pre	Kenema	No	Unknown	Ag-/IgM-
1926	2013	Pre	Kenema	No	Unknown	Ag-/IgM-
1927	2011	Pre	Bo	Yes	Died	Ag-/IgM-
1928	2013	Pre		No	Unknown	Ag-/IgM+
1929	2010	Pre	Kenema	No	Unknown	Ag-/IgM-
1930	2009	Pre		No	Unknown	Ag-/IgM-
1931	2016	Post		No	Unknown	Ag-/IgM-
1932	2011	Pre	Kenema	No	Died	Ag+/IgM+-
1933	2012	Pre	Kenema	No	Unknown	Ag-/IgM+
1934	2014	Post		No	Unknown	Ag-/IgM-
1935	2014	Pre	Kenema	Yes	Unknown	Ag-/IgM+
1936	2009	Pre		Yes	Died	Ag+/IgM+-
1937	2012	Pre		No	Unknown	Ag-/IgM-
1938	2012	Pre		No	Unknown	Ag-/IgM+
1939	2011	Pre		No	Unknown	Ag-/IgM-
1940	2011	Pre	Kenema	No	Died	Ag+/IgM+-
1941	2012	Pre	Kenema	No	Unknown	Ag-/IgM-
1942	2014	Post		No	Unknown	Ag-/IgM-
1943	2011	Pre	Kailahun	No	Unknown	Ag-/IgM-
1944	2012	Pre		No	Unknown	Ag-/IgM+
1945	2015	Post		No	Unknown	Ag-/IgM-
1946	2011	Pre		No	Unknown	Ag-/IgM-
1947	2014	Pre	Kenema	No	Unknown	Ag-/IgM-
1948	2015	Post		No	Unknown	Ag-/IgM+
1949	2012	Pre	Kenema	Yes	Died	Ag-/IgM+
1950	2011	Pre	Kenema	No	Unknown	Ag-/IgM-
1951	2014	Post		No	Unknown	Ag-/IgM-
1952	2015	Post		No	Unknown	Ag-/IgM-
1953	2010	Pre	Kenema	No	Unknown	Ag-/IgM-
1954	2012	Pre	Kenema	No	Unknown	Ag-/IgM-
1955	2015	Post		No	Unknown	Ag-/IgM-
1956	2011	Pre	Kenema	Yes	Discharged	Ag-/IgM-
1957	2011	Pre	Kenema	No	Unknown	Ag-/IgM-
1958	2015	Post		No	Unknown	Ag-/IgM-
1959	2012	Pre		No	Unknown	Ag-/IgM-
1960	2015	Post	Kenema	Yes	Discharged	Ag+/IgM+-
1961	2013	Pre	Kenema	No	Unknown	Ag-/IgM-
1962	2009	Pre		No	Unknown	Ag-/IgM-
1963	2013	Pre		No	Unknown	Ag-/IgM+
1964	2011	Pre	Bo	Yes	Died	Ag+/IgM+-
1965	2014	Pre	Kenema	No	Unknown	Ag-/IgM-
1966	2012	Pre		No	Unknown	Ag-/IgM-
1967	2009	Pre		Yes	Discharged	Ag+/IgM+-
1968	2008	Pre		No	Discharged	Ag-/IgM+
1969	2011	Pre	Kenema	No	Discharged	Ag+/IgM+-
1970	2013	Pre	Kenema	No	Died	Ag+/IgM+-
1971	2014	Post		No	Unknown	Ag-/IgM-
1972	2011	Pre	Kenema	No	Unknown	Ag-/IgM+
1973	2012	Pre		No	Unknown	Ag-/IgM-
1974	2015	Post		No	Unknown	Ag-/IgM-
1975	2010	Pre	Kailahun	No	Unknown	Ag-/IgM+
1976	2015	Post		No	Unknown	Ag-/IgM+
1977	2008	Pre		Yes	Discharged	Ag-/IgM-
1978	2011	Pre	Bo	No	Unknown	Ag-/IgM-
1979	2015	Post		No	Unknown	Ag-/IgM-
1980	2009	Pre		No	Unknown	Ag-/IgM-
1981	2013	Pre		No	Unknown	Ag-/IgM+
1982	2014	Post		No	Unknown	Ag-/IgM-
1983	2011	Pre	Kenema	No	Unknown	Ag-/IgM-
1984	2012	Pre	Bo	Yes	Discharged	Ag-/IgM+
1985	2010	Pre	Kenema	No	Unknown	Ag-/IgM-
1986	2012	Pre	Bo	No	Unknown	Ag-/IgM-
1987	2012	Pre	Kenema	No	Unknown	Ag-/IgM+
1988	2014	Post		No	Unknown	Ag-/IgM-
1989	2011	Pre	Kenema	No	Unknown	Ag-/IgM-
1990	2009	Pre		No	Unknown	Ag-/IgM-
1991	2010	Pre	Kenema	No	Unknown	Ag-/IgM-
1992	2014	Post		No	Unknown	Ag-/IgM-
1993	2011	Pre	Kenema	Yes	Discharged	Ag+/IgM+-
1994	2012	Pre		No	Unknown	Ag-/IgM+
1995	2011	Pre	Kenema	No	Unknown	Ag-/IgM+
1996	2013	Pre		No	Unknown	Ag-/IgM-
1997	2009	Pre		No	Unknown	Ag-/IgM-
1998	2015	Post		No	Unknown	Ag-/IgM+
1999	2014	Post		No	Unknown	Ag-/IgM+
[truncated: 2,230 more rows]
